# Supplementary material for: Diaqua­bis(cyclo­hexa­necarboxyl­ato)zinc(II) monohydrate
Source: Acta Crystallogr Sect E Struct Rep Online. 2009 Aug 29;65(Pt 9):m1147. doi: 10.1107/S1600536809033479 (PMC2969973; doi:10.1107/S1600536809033479)
Supplement: Supplementary file 1 [file e-65-m1147-sup1.cif]

##############################################################################
###                                                                        ###
###        Electronic paper (Acta Crystallographica Section E)             ###
###                                                                        ###
##############################################################################
#                                                                            #
# This CIF contains the data in a paper accepted for publication in Acta     #
# Crystallographica Section E. It conforms to the requirements of Notes      #
# for Authors for Section E, and has been peer reviewed under the auspices   #
# of the IUCr Commission on Journals.                                        #
#                                                                            #
# Full details of the Crystallographic Information File format               #
# are given in the paper "The Crystallographic Information File (CIF):       #
# a New Standard Archive File for Crystallography" by S. R. Hall, F. H.      #
# Allen and I. D. Brown [Acta Cryst. (1991), A47, 655-685].                  #
#                                                                            #
# The current version of the core CIF dictionary is obtainable from          #
# ftp://ftp.iucr.org/pub/cif_core.dic. The current version number is 2.4.    #
#                                                                            #
# Software is freely available for graphical display of the structure(s) in  #
# this CIF.  For information consult the CIF home page http://www.iucr.org/  #
# cif/home.html                                                              #
#                                                                            #
# This file may be used for bona fide research purposes within the           #
# scientific community so long as proper attribution is given to the journal # 
# article from which it was obtained.                                        #
#                                                                            #
##############################################################################
                                             
data_global
_audit_creation_method     'form.cif (version 2.0)'
_journal_data_validation_number     ?
_journal_date_recd_electronic     2009-08-20
_journal_date_accepted     2009-08-22
_journal_name_full     'Acta Crystallographica, Section E'
_journal_year     2009
_journal_volume     65
_journal_issue      9
_journal_page_first     m1147
_journal_page_last     m1147
_journal_paper_category     QM
_journal_coeditor_code     HB5057
_publ_contact_author_name     'Zeng, Qing-Fu'
_publ_contact_author_address
;
Engineering Research Center for Clean Production of Textile Dyeing and Printing
Ministry of Education
Wuhan 430073
People's Republic of China
;
_publ_contact_author_email     'qfzeng@wuse.edu.cn'
_publ_contact_author_fax     '0086-27-87611779'
_publ_contact_author_phone     '0086-27-87611779'
_publ_section_title
;
Diaquabis(cyclohexanecarboxylato)zinc(II) monohydrate
;
loop_
    _publ_author_name
    _publ_author_address
    'Zhang, Yue-Wu'
;
Engineering Research Center for Clean Production of Textile Dyeing and Printing
Ministry of Education
Wuhan 430073
People's Republic of China
;
    'Wang, Li-Jun'
;
Engineering Research Center for Clean Production of Textile Dyeing and Printing
Ministry of Education
Wuhan 430073
People's Republic of China
;
    'Hou, Jian '
;
Engineering Research Center for Clean Production of Textile Dyeing and Printing
Ministry of Education
Wuhan 430073
People's Republic of China
;
    'Zeng, Qing-Fu'
;
Engineering Research Center for Clean Production of Textile Dyeing and Printing
Ministry of Education
Wuhan 430073
People's Republic of China
;
data_I
_audit_creation_method     SHELXL-97
_chemical_name_systematic
;
Diaquabis(cyclohexanecarboxylato)zinc(II) monohydrate
;
_chemical_name_common     ?
_chemical_formula_moiety     'C14 H26 O6 Zn, H2 O'
_chemical_formula_sum     'C14 H28 O7 Zn'
_chemical_formula_iupac     '[Zn (C7 H11 O2)2 (H2 O)2], H2 O'
_chemical_formula_weight     373.75
_chemical_melting_point     ?
_symmetry_cell_setting     monoclinic
_symmetry_space_group_name_H-M     'P 2/c'
_symmetry_space_group_name_Hall     '-P 2yc'
loop_
    _symmetry_equiv_pos_as_xyz
    'x, y, z'
    '-x, y, -z+1/2'
    '-x, -y, -z'
    'x, -y, z-1/2'
_cell_length_a     15.9045(16)
_cell_length_b     4.9295(6)
_cell_length_c     11.5335(16)
_cell_angle_alpha     90.00
_cell_angle_beta     91.585(6)
_cell_angle_gamma     90.00
_cell_volume     903.89(19)
_cell_formula_units_Z     2
_cell_measurement_reflns_used     25
_cell_measurement_theta_min     9
_cell_measurement_theta_max     12
_cell_measurement_temperature     296(2)
_exptl_crystal_description     block
_exptl_crystal_colour     colorless
_exptl_crystal_size_max     0.28
_exptl_crystal_size_mid     0.25
_exptl_crystal_size_min     0.22
_exptl_crystal_density_diffrn     1.373
_exptl_crystal_density_meas     ?
_exptl_crystal_density_method     'not measured'
_exptl_crystal_F_000     396
_exptl_absorpt_coefficient_mu     1.386
_exptl_absorpt_correction_type     psi-scan
_exptl_absorpt_process_details     '(North <i>et al.</i>,  1968)'
_exptl_absorpt_correction_T_min     0.698
_exptl_absorpt_correction_T_max     0.750
_exptl_special_details
;
;
_diffrn_ambient_temperature     296(2)
_diffrn_radiation_type     MoK\a
_diffrn_radiation_wavelength     0.71073
_diffrn_radiation_source     'fine-focus sealed tube'
_diffrn_radiation_monochromator     graphite
_diffrn_measurement_device_type     'Enraf--Nonius CAD-4'
_diffrn_measurement_method     \w/2\q
_diffrn_detector_area_resol_mean     ?
_diffrn_reflns_number     4764
_diffrn_reflns_av_R_equivalents     0.0322
_diffrn_reflns_av_sigmaI/netI     0.0341
_diffrn_reflns_theta_min     2.56
_diffrn_reflns_theta_max     26.00
_diffrn_reflns_theta_full     26.00
_diffrn_measured_fraction_theta_max     0.987
_diffrn_measured_fraction_theta_full     0.987
_diffrn_reflns_limit_h_min     -18
_diffrn_reflns_limit_h_max     19
_diffrn_reflns_limit_k_min     -6
_diffrn_reflns_limit_k_max     6
_diffrn_reflns_limit_l_min     -12
_diffrn_reflns_limit_l_max     14
_diffrn_standards_number     200
_diffrn_standards_interval_count     3
_diffrn_standards_interval_time     120
_diffrn_standards_decay_%     1
_refine_special_details
;
Refinement of <i>F</i>^2^ against ALL reflections. The weighted <i>R</i>-factor
<i>wR</i> and goodness of fit <i>S</i> are based on <i>F</i>^2^, conventional
<i>R</i>-factors <i>R</i> are based on <i>F</i>, with <i>F</i> set to zero for
negative <i>F</i>^2^. The threshold expression of <i>F</i>^2^ >
\s(<i>F</i>^2^) is used only for calculating <i>R</i>-factors(gt) <i>etc</i>.
and is not relevant to the choice of reflections for refinement.
<i>R</i>-factors based on <i>F</i>^2^ are statistically about twice as large
as those based on <i>F</i>, and <i>R</i>- factors based on ALL data will be
even larger.
;
_reflns_number_total     1752
_reflns_number_gt     1436
_reflns_threshold_expression     I>2\s(I)
_refine_ls_structure_factor_coef     Fsqd
_refine_ls_matrix_type     full
_refine_ls_R_factor_all     0.0648
_refine_ls_R_factor_gt     0.0543
_refine_ls_wR_factor_gt     0.1521
_refine_ls_wR_factor_ref     0.1584
_refine_ls_goodness_of_fit_ref     1.069
_refine_ls_restrained_S_all     1.068
_refine_ls_number_reflns     1752
_refine_ls_number_parameters     114
_refine_ls_number_restraints     4
_refine_ls_hydrogen_treatment     mixed
_refine_ls_weighting_scheme     calc
_refine_ls_weighting_details
          'calc w=1/[\s^2^(Fo^2^)+(0.0809P)^2^+1.216P] where P=(Fo^2^+2Fc^2^)/3'
_atom_sites_solution_hydrogens     geom
_atom_sites_solution_primary     direct
_atom_sites_solution_secondary     difmap
_refine_ls_shift/su_max     0.003
_refine_ls_shift/su_mean     0.000
_refine_diff_density_max     0.995
_refine_diff_density_min     -0.374
_refine_ls_extinction_method     none
_refine_ls_extinction_coef     ?
loop_
    _atom_type_symbol
    _atom_type_description
    _atom_type_scat_dispersion_real
    _atom_type_scat_dispersion_imag
    _atom_type_scat_source
    'C' 'C' 0.0033 0.0016
                         'International Tables Vol C Tables 4.2.6.8 and 6.1.1.4'
    'H' 'H' 0.0000 0.0000
                         'International Tables Vol C Tables 4.2.6.8 and 6.1.1.4'
    'O' 'O' 0.0106 0.0060
                         'International Tables Vol C Tables 4.2.6.8 and 6.1.1.4'
    'Zn' 'Zn' 0.2839 1.4301
                         'International Tables Vol C Tables 4.2.6.8 and 6.1.1.4'
_computing_data_collection     'CAD-4 Software (Enraf--Nonius, 1989)'
_computing_cell_refinement     'CAD-4 Software (Enraf--Nonius, 1989)'
_computing_data_reduction     'XCAD4 (Harms & Wocadlo, 1995)'
_computing_structure_solution     'SHELXS97 (Sheldrick, 2008)'
_computing_structure_refinement     'SHELXL97 (Sheldrick, 2008)'
_computing_molecular_graphics     'SHELXTL (Sheldrick, 2008)'
_computing_publication_material     'SHELXTL (Sheldrick, 2008)'
loop_
    _atom_site_type_symbol
    _atom_site_label
    _atom_site_fract_x
    _atom_site_fract_y
    _atom_site_fract_z
    _atom_site_U_iso_or_equiv
    _atom_site_adp_type
    _atom_site_calc_flag
    _atom_site_refinement_flags
    _atom_site_occupancy
    _atom_site_disorder_assembly
    _atom_site_disorder_group
    C C1 0.2156(3) 0.3294(12) -0.0060(4) 0.0586(12) Uani d . 1 . .
    H H1A 0.2463 0.2824 -0.0747 0.070 Uiso calc R 1 . .
    H H1B 0.2126 0.5256 -0.0017 0.070 Uiso calc R 1 . .
    C C2 0.1273(3) 0.2162(13) -0.0177(4) 0.0711(14) Uani d . 1 . .
    H H2A 0.0988 0.2966 -0.0847 0.085 Uiso calc R 1 . .
    H H2B 0.1301 0.0218 -0.0300 0.085 Uiso calc R 1 . .
    C C3 0.0779(3) 0.2734(13) 0.0889(5) 0.0743(15) Uani d . 1 . .
    H H3A 0.0709 0.4676 0.0980 0.089 Uiso calc R 1 . .
    H H3B 0.0226 0.1917 0.0810 0.089 Uiso calc R 1 . .
    C C4 0.1236(3) 0.1592(16) 0.1934(5) 0.0832(18) Uani d . 1 . .
    H H4A 0.1264 -0.0367 0.1864 0.100 Uiso calc R 1 . .
    H H4B 0.0925 0.2017 0.2622 0.100 Uiso calc R 1 . .
    C C5 0.2124(3) 0.2720(13) 0.2071(4) 0.0661(14) Uani d . 1 . .
    H H5A 0.2095 0.4653 0.2221 0.079 Uiso calc R 1 . .
    H H5B 0.2405 0.1867 0.2733 0.079 Uiso calc R 1 . .
    C C6 0.2630(2) 0.2234(9) 0.0999(3) 0.0427(9) Uani d . 1 . .
    H H6 0.2708 0.0274 0.0908 0.051 Uiso calc R 1 . .
    C C7 0.3485(2) 0.3560(8) 0.1063(4) 0.0455(9) Uani d . 1 . .
    H H7 0.475(3) 0.722(8) 0.205(3) 0.058(14) Uiso d D 1 . .
    O O1 0.3660(3) 0.5302(7) 0.1802(4) 0.0755(11) Uani d . 1 . .
    O O2 0.39946(17) 0.2822(6) 0.0283(3) 0.0549(8) Uani d . 1 . .
    O O3 0.4282(3) 0.7551(8) -0.0904(4) 0.0718(10) Uani d D 1 . .
    O O7 0.5000 0.8302(10) 0.2500 0.0775(16) Uani d SD 1 . .
    Zn Zn1 0.5000 0.5000 0.0000 0.0492(3) Uani d S 1 . .
    H H3D 0.384(3) 0.71(2) -0.127(5) 0.18(5) Uiso d D 1 . .
    H H3C 0.457(3) 0.852(11) -0.136(4) 0.076(18) Uiso d D 1 . .
loop_
    _atom_site_aniso_label
    _atom_site_aniso_U_11
    _atom_site_aniso_U_22
    _atom_site_aniso_U_33
    _atom_site_aniso_U_12
    _atom_site_aniso_U_13
    _atom_site_aniso_U_23
    C1 0.045(2) 0.085(4) 0.046(2) -0.007(2) -0.0019(18) 0.005(2)
    C2 0.048(3) 0.097(4) 0.067(3) -0.012(3) -0.011(2) -0.006(3)
    C3 0.037(2) 0.094(4) 0.092(4) -0.003(2) 0.000(2) -0.010(3)
    C4 0.057(3) 0.120(5) 0.075(3) -0.017(3) 0.026(3) 0.004(4)
    C5 0.053(3) 0.101(4) 0.045(2) -0.002(3) 0.005(2) 0.002(2)
    C6 0.0374(19) 0.046(2) 0.045(2) -0.0065(16) 0.0017(16) -0.0002(17)
    C7 0.041(2) 0.041(2) 0.054(2) -0.0016(17) -0.0066(18) 0.0067(19)
    O1 0.065(2) 0.074(3) 0.086(3) -0.0155(18) -0.0144(19) -0.0217(19)
    O2 0.0323(14) 0.0504(17) 0.083(2) -0.0060(12) 0.0125(14) 0.0045(15)
    O3 0.060(2) 0.066(2) 0.089(3) -0.0020(18) -0.004(2) 0.012(2)
    O7 0.047(3) 0.041(3) 0.143(5) 0.000 -0.008(3) 0.000
    Zn1 0.0317(4) 0.0478(4) 0.0684(5) -0.0007(3) 0.0066(3) 0.0097(3)
_geom_special_details
;
All e.s.d.'s (except the e.s.d. in the dihedral angle between two l.s. planes)
are estimated using the full covariance matrix. The cell e.s.d.'s are taken
into account individually in the estimation of e.s.d.'s in distances, angles
and torsion angles; correlations between e.s.d.'s in cell parameters are only
used when they are defined by crystal symmetry. An approximate (isotropic)
treatment of cell e.s.d.'s is used for estimating e.s.d.'s involving l.s.
planes.
;
loop_
    _geom_bond_atom_site_label_1
    _geom_bond_atom_site_label_2
    _geom_bond_site_symmetry_2
    _geom_bond_distance
    _geom_bond_publ_flag
    C1 C6 . 1.511(6) ?
    C1 C2 . 1.513(6) ?
    C1 H1A . 0.9700 ?
    C1 H1B . 0.9700 ?
    C2 C3 . 1.503(7) ?
    C2 H2A . 0.9700 ?
    C2 H2B . 0.9700 ?
    C3 C4 . 1.500(8) ?
    C3 H3A . 0.9700 ?
    C3 H3B . 0.9700 ?
    C4 C5 . 1.521(7) ?
    C4 H4A . 0.9700 ?
    C4 H4B . 0.9700 ?
    C5 C6 . 1.513(6) ?
    C5 H5A . 0.9700 ?
    C5 H5B . 0.9700 ?
    C6 C7 . 1.509(5) ?
    C6 H6 . 0.9800 ?
    C7 O1 . 1.236(5) ?
    C7 O2 . 1.281(5) ?
    Zn1 O2 . 1.961(3) y
    Zn1 O3 . 1.977(4) y
    O3 H3D . 0.846(10) ?
    O3 H3C . 0.853(10) ?
    O7 H7 . 0.834(10) ?
    Zn1 O2 3_665 1.961(3) ?
    Zn1 O3 3_665 1.977(4) ?
loop_
    _geom_angle_atom_site_label_1
    _geom_angle_atom_site_label_2
    _geom_angle_atom_site_label_3
    _geom_angle_site_symmetry_1
    _geom_angle_site_symmetry_3
    _geom_angle
    _geom_angle_publ_flag
    C6 C1 C2 . . 112.6(4) ?
    C6 C1 H1A . . 109.1 ?
    C2 C1 H1A . . 109.1 ?
    C6 C1 H1B . . 109.1 ?
    C2 C1 H1B . . 109.1 ?
    H1A C1 H1B . . 107.8 ?
    C3 C2 C1 . . 111.3(4) ?
    C3 C2 H2A . . 109.4 ?
    C1 C2 H2A . . 109.4 ?
    C3 C2 H2B . . 109.4 ?
    C1 C2 H2B . . 109.4 ?
    H2A C2 H2B . . 108.0 ?
    C4 C3 C2 . . 109.5(4) ?
    C4 C3 H3A . . 109.8 ?
    C2 C3 H3A . . 109.8 ?
    C4 C3 H3B . . 109.8 ?
    C2 C3 H3B . . 109.8 ?
    H3A C3 H3B . . 108.2 ?
    C3 C4 C5 . . 112.0(5) ?
    C3 C4 H4A . . 109.2 ?
    C5 C4 H4A . . 109.2 ?
    C3 C4 H4B . . 109.2 ?
    C5 C4 H4B . . 109.2 ?
    H4A C4 H4B . . 107.9 ?
    C6 C5 C4 . . 111.7(4) ?
    C6 C5 H5A . . 109.3 ?
    C4 C5 H5A . . 109.3 ?
    C6 C5 H5B . . 109.3 ?
    C4 C5 H5B . . 109.3 ?
    H5A C5 H5B . . 107.9 ?
    C7 C6 C1 . . 108.6(3) ?
    C7 C6 C5 . . 113.0(4) ?
    C1 C6 C5 . . 110.0(4) ?
    C7 C6 H6 . . 108.4 ?
    C1 C6 H6 . . 108.4 ?
    C5 C6 H6 . . 108.4 ?
    O1 C7 O2 . . 123.1(4) ?
    O1 C7 C6 . . 121.4(4) ?
    O2 C7 C6 . . 115.5(4) ?
    C7 O2 Zn1 . . 119.8(3) ?
    Zn1 O3 H3D . . 123(6) ?
    Zn1 O3 H3C . . 112(4) ?
    H3D O3 H3C . . 107.5(17) ?
    O2 Zn1 O2 . 3_665 180.0 ?
    O2 Zn1 O3 . . 88.54(15) ?
    O2 Zn1 O3 3_665 . 91.46(15) ?
    O2 Zn1 O3 . 3_665 91.46(15) ?
    O2 Zn1 O3 3_665 3_665 88.54(15) ?
    O3 Zn1 O3 . 3_665 180.0 ?
loop_
    _geom_torsion_atom_site_label_1
    _geom_torsion_atom_site_label_2
    _geom_torsion_atom_site_label_3
    _geom_torsion_atom_site_label_4
    _geom_torsion_site_symmetry_1
    _geom_torsion_site_symmetry_2
    _geom_torsion_site_symmetry_3
    _geom_torsion_site_symmetry_4
    _geom_torsion
    _geom_torsion_publ_flag
    C6 C1 C2 C3 . . . . 56.4(6) ?
    C1 C2 C3 C4 . . . . -56.7(7) ?
    C2 C3 C4 C5 . . . . 57.1(7) ?
    C3 C4 C5 C6 . . . . -56.2(7) ?
    C2 C1 C6 C7 . . . . -177.8(4) ?
    C2 C1 C6 C5 . . . . -53.7(6) ?
    C4 C5 C6 C7 . . . . 174.6(5) ?
    C4 C5 C6 C1 . . . . 53.1(6) ?
    C1 C6 C7 O1 . . . . 107.9(5) ?
    C5 C6 C7 O1 . . . . -14.3(6) ?
    C1 C6 C7 O2 . . . . -69.8(5) ?
    C5 C6 C7 O2 . . . . 167.9(4) ?
    O1 C7 O2 Zn1 . . . . -13.6(6) ?
    C6 C7 O2 Zn1 . . . . 164.1(3) ?
    C7 O2 Zn1 O2 . . . 3_665  12E1(2)
                                     ?
    C7 O2 Zn1 O3 . . . . -79.1(3) ?
    C7 O2 Zn1 O3 . . . 3_665 100.9(3) ?
loop_
    _geom_hbond_atom_site_label_D
    _geom_hbond_atom_site_label_H
    _geom_hbond_atom_site_label_A
    _geom_hbond_site_symmetry_A
    _geom_hbond_distance_DH
    _geom_hbond_distance_HA
    _geom_hbond_distance_DA
    _geom_hbond_angle_DHA
    O7 H7 O1 . 0.834(10) 1.99(3) 2.699(4) 142(5)
    O3 H3D O1 4_565 0.846(10) 2.53(7) 3.132(6) 129(8)
    O3 H3C O7 3_675 0.853(10) 2.17(2) 2.997(5) 164(6)
