# Supplementary material for: Diaqua­bis(cyclo­hexa­necarboxyl­ato)zinc(II) monohydrate
Source: Acta Crystallogr Sect E Struct Rep Online. 2009 Aug 29;65(Pt 9):m1147. doi: 10.1107/S1600536809033479 (PMC2969973; doi:10.1107/S1600536809033479)
Supplement: Supplementary file 2 [file e-65-m1147-Isup2.hkl]

# 
# h,k,l, Fc-squared, Fo-squared, sigma(Fo-squared) and status flag 
# 
data_I
_shelx_title '    P2/c' 
_shelx_refln_list_code          4 
_shelx_F_calc_maximum      115.09 
_exptl_crystal_F_000       395.93 
_reflns_d_resolution_high  0.8108 
 
loop_ 
 _symmetry_equiv_pos_as_xyz 
 'x, y, z' 
 '-x, y, -z+1/2' 
 '-x, -y, -z' 
 'x, -y, z-1/2' 
 
_cell_length_a    15.9045 
_cell_length_b     4.9295 
_cell_length_c    11.5335 
_cell_angle_alpha  90.000 
_cell_angle_beta   91.585 
_cell_angle_gamma  90.000 
 
_shelx_F_squared_multiplier     1.000 
 
loop_ 
 _refln_index_h 
 _refln_index_k 
 _refln_index_l 
 _refln_F_squared_calc 
 _refln_F_squared_meas 
 _refln_F_squared_sigma 
 _refln_observed_status 
   2   0   0     1518.62     1348.23     39.40 o 
   3   0   0     6628.25     6654.42    247.36 o 
   4   0   0        7.98       31.00      2.35 o 
   5   0   0      786.82      665.89     25.79 o 
   6   0   0        6.94       25.96      3.44 o 
   7   0   0     4722.82     5308.95    154.00 o 
   8   0   0     5254.67     6448.79    186.67 o 
   9   0   0      635.93      559.07     20.73 o 
  10   0   0     1599.92     1609.08     55.50 o 
  11   0   0     1476.94     1387.61     31.81 o 
  12   0   0      543.53      537.37     21.61 o 
  13   0   0     1228.29     1344.38     45.32 o 
  14   0   0     1309.76     1432.90     48.49 o 
  15   0   0       84.47      122.23     10.32 o 
  16   0   0      231.95      279.08     16.08 o 
  17   0   0      263.60      272.37     16.20 o 
  18   0   0      143.84      168.24     13.47 o 
  19   0   0      157.59      166.46     13.91 o 
   0   1   0     7393.09     9538.83    271.60 o 
   1   1   0     6324.92     8009.83    161.43 o 
   2   1   0     1159.43     1385.74     20.63 o 
   3   1   0      134.08      114.61      3.09 o 
   4   1   0      680.71      559.83     10.30 o 
   5   1   0       90.12       74.21      2.72 o 
   6   1   0     1962.08     2144.54     36.21 o 
   7   1   0     5608.49     6291.34    102.77 o 
   8   1   0     1167.09     1206.69     21.82 o 
   9   1   0      951.72      960.51     18.23 o 
  10   1   0      719.74      686.93     15.40 o 
  11   1   0      317.38      274.96     11.09 o 
  12   1   0      417.58      412.05     10.28 o 
  13   1   0      321.10      323.17      7.90 o 
  14   1   0      544.63      607.90     17.79 o 
  15   1   0      357.59      395.51     13.65 o 
  16   1   0      111.23      118.37      8.08 o 
  17   1   0      141.13      127.68      8.25 o 
  18   1   0      110.04      122.57      8.84 o 
  19   1   0       73.62       87.70      8.29 o 
   0   2   0     1318.11     1364.59     42.01 o 
   1   2   0     1079.20     1270.08     27.81 o 
   2   2   0     1102.75     1333.58     23.26 o 
   3   2   0      245.96      283.66      6.45 o 
   4   2   0     1105.99     1104.62     17.09 o 
   5   2   0     1747.53     1903.02     28.93 o 
   6   2   0     4914.43     5149.27     75.11 o 
   7   2   0     1842.30     1956.52     30.07 o 
   8   2   0      983.70      999.00     18.78 o 
   9   2   0      981.39      992.27     18.96 o 
  10   2   0      182.11      186.34      7.61 o 
  11   2   0       96.30      105.01      4.75 o 
  12   2   0      148.08      134.93      5.68 o 
  13   2   0      159.95      163.90      7.81 o 
  14   2   0      181.46      192.66      6.50 o 
  15   2   0      529.25      492.63     11.38 o 
  16   2   0      211.76      193.96     10.47 o 
  17   2   0       73.27       78.03      7.90 o 
  18   2   0       68.31       72.24     12.45 o 
   0   3   0     1095.83     1147.29     37.69 o 
   1   3   0      951.67     1065.20     25.01 o 
   2   3   0     1383.71     1512.03     27.04 o 
   3   3   0     1286.62     1453.42     39.68 o 
   4   3   0      889.60      980.14     16.20 o 
   5   3   0     1539.74     1633.40     29.20 o 
   6   3   0      898.11      908.28     17.66 o 
   7   3   0      296.93      332.23      8.39 o 
   8   3   0     1080.39     1083.92     20.81 o 
   9   3   0      646.43      654.07     12.65 o 
  10   3   0      266.94      279.84      7.29 o 
  11   3   0      241.10      236.58      6.82 o 
  12   3   0      183.58      200.33      6.47 o 
  13   3   0      320.74      334.91      8.11 o 
  14   3   0      150.35      145.22      5.69 o 
  15   3   0      199.42      200.85      6.68 o 
  16   3   0      300.69      350.98      9.16 o 
  17   3   0      101.99      120.29      6.06 o 
   0   4   0     1144.56     1234.57     42.17 o 
   1   4   0      519.20      632.15     15.67 o 
   2   4   0      371.26      434.70      9.30 o 
   3   4   0      325.93      374.17      8.43 o 
   4   4   0      218.63      266.76      7.84 o 
   5   4   0       99.83      113.29      5.12 o 
   6   4   0        3.29        8.67      3.30 o 
   7   4   0       86.99       96.22      5.05 o 
   8   4   0      203.68      194.23      6.83 o 
   9   4   0      272.95      293.22     11.28 o 
  10   4   0      215.61      215.55      7.93 o 
  11   4   0      119.23      120.45      5.62 o 
  12   4   0      127.35      158.83      6.29 o 
  13   4   0       66.91       75.91      5.16 o 
  14   4   0       47.96       61.87      5.27 o 
   0   5   0      146.62      163.96      8.86 o 
   1   5   0      148.07      152.83      5.42 o 
   2   5   0      139.05      147.00      5.95 o 
   3   5   0       82.26       90.78      4.92 o 
   4   5   0       40.89       41.66      3.87 o 
   5   5   0       16.29       20.08      3.34 o 
   6   5   0       53.99       55.55      5.05 o 
   7   5   0      135.82      148.80     12.72 o 
   8   5   0       53.01       58.55      6.81 o 
   9   5   0       75.23       74.42      5.75 o 
  10   5   0      105.37      113.01      6.94 o 
  11   5   0       65.20       65.57      6.57 o 
   2   6   0       40.16       54.60     11.29 o 
   3   6   0       35.57       40.49      9.82 o 
 -19   1   1        4.93        5.40      4.74 o 
 -18   1   1       44.91       51.04      6.55 o 
 -17   1   1       13.96       20.95      5.11 o 
 -16   1   1      152.48      137.51      8.38 o 
 -15   1   1       12.05       19.94      6.25 o 
 -14   1   1      138.70      126.88      5.95 o 
 -13   1   1       31.83       41.32      4.87 o 
 -12   1   1       68.24       71.08      7.76 o 
 -11   1   1       62.95       74.01      4.19 o 
 -10   1   1        0.55        9.16      3.35 o 
  -9   1   1       95.10      119.18      4.35 o 
  -8   1   1       17.61       17.11      1.94 o 
  -7   1   1     1487.65     1399.54     24.56 o 
  -6   1   1     2308.69     2221.52     37.41 o 
  -5   1   1      496.95      401.61      8.03 o 
  -4   1   1      957.50      874.72     17.58 o 
  -3   1   1        0.03        1.85      1.41 o 
  -2   1   1     2793.27     2773.62     45.61 o 
  -1   1   1     3407.44     3952.42    191.24 o 
   0   1   1     4422.05     4929.05     88.94 o 
   1   1   1     7796.79     8807.54    160.50 o 
   2   1   1       39.88       82.25      4.14 o 
   3   1   1       41.09       62.46      3.91 o 
   5   1   1      116.35      202.75      4.27 o 
   6   1   1      249.62      627.72     14.58 o 
   7   1   1      567.06      872.26     14.30 o 
   8   1   1      177.23      143.77      4.13 o 
   9   1   1      349.41      344.65      7.44 o 
  10   1   1       29.96       25.20      2.44 o 
  11   1   1      155.63      153.58      5.90 o 
  12   1   1      113.33       95.50      4.90 o 
  13   1   1        0.08        6.52      2.63 o 
  14   1   1       43.34       61.97      5.72 o 
  15   1   1       79.92       78.76      6.54 o 
  16   1   1       55.17       86.71      7.00 o 
  17   1   1       18.67       26.12      5.24 o 
  18   1   1       18.28       32.28      5.93 o 
  19   1   1        0.01        2.12      4.58 o 
 -18   2   1        0.33       -0.55      5.46 o 
 -17   2   1       10.16        9.61      4.24 o 
 -16   2   1        7.92        6.71      3.21 o 
 -15   2   1       29.10       36.50      4.51 o 
 -14   2   1        5.23        9.95      3.34 o 
 -13   2   1        1.61       -0.61      2.64 o 
 -12   2   1       62.12       62.93      4.30 o 
 -11   2   1        4.92        4.36      2.35 o 
 -10   2   1        5.86        9.01      3.00 o 
  -9   2   1       15.47       22.59      2.63 o 
  -8   2   1       25.76       43.10      2.61 o 
  -7   2   1      151.12      176.47      4.69 o 
  -6   2   1       76.64      154.10      4.25 o 
  -5   2   1        3.62        5.29      1.69 o 
  -4   2   1      161.04      146.42      5.39 o 
  -3   2   1       17.13       34.27      1.79 o 
  -2   2   1      334.04      376.49      6.87 o 
  -1   2   1      549.71      584.28     14.83 o 
   0   2   1        0.70        2.26      1.18 o 
   2   2   1       40.16       90.69      4.03 o 
   3   2   1        4.04       22.32      1.77 o 
   4   2   1        6.91       20.49      1.62 o 
   5   2   1        7.55        6.32      1.40 o 
   6   2   1      598.65      570.78     10.16 o 
   7   2   1      113.15      123.27      4.27 o 
   8   2   1      126.17      113.79      3.84 o 
   9   2   1      110.03      111.66      4.03 o 
  10   2   1       27.16       25.62      2.60 o 
  11   2   1       11.05       16.31      2.50 o 
  12   2   1        7.46       19.11      2.75 o 
  13   2   1        0.05       -1.11      2.21 o 
  14   2   1        9.54       19.36      3.47 o 
  15   2   1       13.16       27.94      3.66 o 
  16   2   1        0.98        7.62      5.19 o 
  17   2   1       22.57       16.68      5.13 o 
  18   2   1        6.35        5.12      4.82 o 
 -17   3   1        0.99        2.58      3.20 o 
 -16   3   1       17.67       28.25      6.08 o 
 -15   3   1        0.72        7.67      3.33 o 
 -14   3   1       26.70       25.49      3.72 o 
 -13   3   1       27.61       32.25      3.70 o 
 -12   3   1       42.99       50.43      3.97 o 
 -11   3   1       10.25       19.82      2.89 o 
 -10   3   1       38.21       42.35      3.35 o 
  -9   3   1        2.76        5.48      2.29 o 
  -8   3   1       13.16       24.47      2.86 o 
  -7   3   1      128.70      148.12      5.35 o 
  -6   3   1      181.08      176.29      5.70 o 
  -5   3   1       30.33       39.85      3.02 o 
  -4   3   1       22.01       20.01      2.03 o 
  -3   3   1        0.01        2.89      1.49 o 
  -2   3   1       38.44       35.61      2.40 o 
  -1   3   1      296.82      289.50      7.54 o 
   0   3   1      307.63      304.48      7.86 o 
   1   3   1       62.02      116.03      4.46 o 
   2   3   1        6.57        6.56      1.69 o 
   3   3   1        3.91       12.96      2.37 o 
   4   3   1       20.91       22.21      2.14 o 
   5   3   1       33.67       45.68      3.03 o 
   6   3   1       21.63       41.18      2.74 o 
   7   3   1      202.95      190.94      5.31 o 
   8   3   1        2.44        9.25      1.93 o 
   9   3   1        4.65        7.65      2.03 o 
  10   3   1       21.68       35.14      2.90 o 
  11   3   1       42.67       39.56      3.21 o 
  12   3   1       12.15       17.87      2.79 o 
  13   3   1        6.26       12.81      2.96 o 
  14   3   1        0.15        4.53      2.86 o 
  15   3   1        1.07        8.01      3.10 o 
  16   3   1       21.22       33.56      4.78 o 
 -14   4   1        4.58        3.86      3.59 o 
 -13   4   1        1.12        0.18      3.34 o 
 -12   4   1       16.98       11.70      3.60 o 
 -11   4   1        5.80        2.51      2.96 o 
 -10   4   1        2.06        7.64      3.04 o 
  -9   4   1        1.53        6.61      2.92 o 
  -8   4   1       20.78       27.30      3.48 o 
  -7   4   1       34.84       49.39      4.00 o 
  -6   4   1       10.38       40.43      3.61 o 
  -5   4   1        1.04        5.94      2.57 o 
  -4   4   1        4.92        9.26      2.65 o 
  -3   4   1       21.52       24.31      3.04 o 
  -2   4   1      111.62      102.43      4.32 o 
  -1   4   1      142.85      144.17      6.00 o 
   0   4   1       33.36       50.09      4.14 o 
   1   4   1        1.33       25.21      2.80 o 
   2   4   1       12.68       29.66      2.87 o 
   3   4   1       27.95       30.14      2.90 o 
   4   4   1       14.96       15.90      2.57 o 
   5   4   1        0.44        4.69      2.21 o 
   6   4   1      193.08      171.13      6.21 o 
   7   4   1       77.46       74.06      5.05 o 
   8   4   1        0.51        5.62      2.45 o 
   9   4   1       23.79       25.94      3.22 o 
  10   4   1        1.37        7.43      2.81 o 
  11   4   1        0.02        0.09      2.69 o 
  12   4   1        2.07        1.88      3.01 o 
  13   4   1        0.03        4.41      3.24 o 
  14   4   1       15.64       17.47      3.81 o 
 -11   5   1        6.74       10.72      4.39 o 
 -10   5   1       16.23       27.83      5.45 o 
  -9   5   1        0.47        8.70      4.63 o 
  -8   5   1       22.04       24.53      5.19 o 
  -7   5   1       26.32       36.05      5.36 o 
  -6   5   1        3.53       15.17      5.00 o 
  -5   5   1        7.49        4.56      3.83 o 
  -4   5   1       16.16       17.34      4.45 o 
  -3   5   1        6.39       10.30      4.13 o 
  -2   5   1        2.82        3.94      3.86 o 
  -1   5   1        0.29        4.55      3.32 o 
   0   5   1        1.00        3.92      4.33 o 
   1   5   1        2.35        5.45      4.19 o 
   2   5   1       19.01       14.58      4.66 o 
   3   5   1       26.36       34.07      5.56 o 
   4   5   1       32.82       36.56      9.54 o 
   5   5   1        6.57        9.18      4.57 o 
   6   5   1       23.57       23.47      6.13 o 
   7   5   1        2.95        2.88      4.20 o 
   8   5   1        5.76        9.78      5.43 o 
   9   5   1        6.94        1.72      4.50 o 
  10   5   1        0.37        5.31      4.64 o 
  11   5   1        0.15        1.54      4.48 o 
  -2   6   1        1.34       -6.87      7.24 o 
   2   6   1        0.72        1.78      7.85 o 
 -19   0   2      232.39      242.16     16.77 o 
 -18   0   2      227.42      229.82     15.41 o 
 -17   0   2      178.20      196.65     13.61 o 
 -16   0   2      256.73      245.18     15.00 o 
 -15   0   2       19.96       29.30      6.46 o 
 -14   0   2      110.61      151.20     11.41 o 
 -13   0   2      351.76      347.63     16.66 o 
 -12   0   2     1088.20     1098.11     37.95 o 
 -11   0   2     1171.88     1222.69     27.97 o 
 -10   0   2      276.86      528.51     19.09 o 
  -9   0   2      346.05      587.88     15.63 o 
  -7   0   2     1103.86      966.81     30.56 o 
  -6   0   2      895.22      867.79     26.73 o 
  -5   0   2     1777.36     1426.10     24.45 o 
  -4   0   2     5639.77     5150.62     84.68 o 
  -3   0   2     1685.82     1404.04     29.18 o 
  -2   0   2     2420.08     2117.47     44.26 o 
  -1   0   2      336.92      526.71     20.66 o 
   0   0   2     7771.01     7683.72    219.33 o 
   1   0   2    13246.16    14588.79    415.35 o 
   2   0   2     2401.20     2515.21     52.26 o 
   3   0   2     1602.18     1690.44     97.01 o 
   6   0   2      686.12      831.67     38.02 o 
   8   0   2     1612.83     1588.49     35.08 o 
   9   0   2     2311.11     2216.25     48.19 o 
  10   0   2     2839.81     2475.78     53.82 o 
  11   0   2     1264.77     1216.72     28.38 o 
  12   0   2      606.18      636.21     24.59 o 
  13   0   2      303.02      308.69     15.54 o 
  14   0   2      386.32      368.27     18.04 o 
  15   0   2      102.02      112.93     10.55 o 
  17   0   2      115.01      121.86     11.57 o 
  18   0   2       64.06       86.27     10.86 o 
  19   0   2       95.18       77.96     10.64 o 
 -19   1   2      166.45      156.71     10.61 o 
 -18   1   2      206.68      217.13     10.85 o 
 -17   1   2      171.78      175.13     13.09 o 
 -16   1   2      140.68      129.21     10.93 o 
 -15   1   2      143.45      167.71      6.98 o 
 -14   1   2      436.16      417.65     14.04 o 
 -13   1   2      602.67      581.37     18.04 o 
 -12   1   2      813.87      831.84     29.88 o 
 -11   1   2     1410.63     1373.43     25.52 o 
 -10   1   2      946.11      996.44     19.10 o 
  -9   1   2      648.33      650.37     13.14 o 
  -8   1   2      523.35      593.09     15.15 o 
  -7   1   2     1396.19     1358.24     23.97 o 
  -6   1   2     3328.75     3173.68     64.48 o 
  -5   1   2     3980.87     3877.58     62.59 o 
  -4   1   2     3851.87     3931.59     53.84 o 
  -3   1   2     2288.35     2389.99     70.75 o 
  -2   1   2      527.79      503.64     16.69 o 
  -1   1   2      756.64      682.44     23.61 o 
   0   1   2     3269.74     3169.32     63.58 o 
   1   1   2     3644.85     3505.94     46.53 o 
   2   1   2     6682.16     6742.11    106.99 o 
   3   1   2     6723.99     7372.39     94.46 o 
   4   1   2     2553.85     3011.36     56.29 o 
   5   1   2      946.82     1243.56    111.04 o 
   7   1   2     1546.99     1559.75     24.04 o 
   8   1   2     1732.47     1645.90     50.09 o 
   9   1   2     1201.29     1110.10     21.47 o 
  10   1   2     1703.50     1626.92     40.27 o 
  11   1   2      913.82      938.55     19.17 o 
  12   1   2      500.37      519.29     12.39 o 
  13   1   2      284.49      330.75      9.33 o 
  14   1   2      240.12      241.81      9.97 o 
  15   1   2      263.37      271.63     11.13 o 
  16   1   2      189.74      196.87      9.74 o 
  17   1   2      167.63      183.26      9.83 o 
  18   1   2      130.94      142.54      9.32 o 
  19   1   2       81.30       94.86      8.33 o 
 -18   2   2       89.30       87.49     12.18 o 
 -17   2   2      103.95      113.50     13.02 o 
 -16   2   2       48.63       59.63      6.61 o 
 -15   2   2      378.06      351.01     10.67 o 
 -14   2   2      472.48      425.35     11.50 o 
 -13   2   2      655.08      630.70     14.54 o 
 -12   2   2      506.95      494.28     12.35 o 
 -11   2   2      487.56      501.45     10.45 o 
 -10   2   2      951.26      885.89     15.71 o 
  -9   2   2      428.40      397.80      8.36 o 
  -8   2   2      615.42      541.37     10.26 o 
  -7   2   2     1139.43     1086.52     17.89 o 
  -6   2   2     2406.98     2487.11     33.56 o 
  -5   2   2     3405.46     3530.19     51.47 o 
  -4   2   2     2572.65     2907.91     51.05 o 
  -3   2   2     1307.80     1509.82     22.95 o 
  -2   2   2      246.44      329.66     24.07 o 
  -1   2   2      831.10      879.38     21.10 o 
   0   2   2       29.09       24.07      2.09 o 
   1   2   2      510.56      495.98     12.88 o 
   2   2   2     3036.01     2824.67     88.72 o 
   3   2   2     4825.67     4768.68    106.38 o 
   4   2   2     6036.30     5696.23     80.31 o 
   5   2   2     1771.97     1839.63     57.65 o 
   6   2   2     2455.88     2343.48     38.89 o 
   7   2   2     1702.91     1614.98     25.19 o 
   8   2   2      392.84      400.40      8.12 o 
   9   2   2      518.67      500.97      9.86 o 
  10   2   2      271.85      373.88      8.28 o 
  11   2   2      360.86      405.41      9.02 o 
  12   2   2      217.18      232.12      6.57 o 
  13   2   2      127.54      197.38      7.42 o 
  14   2   2      128.92      172.13      8.33 o 
  15   2   2      238.77      246.44     12.50 o 
  16   2   2      342.70      313.01     12.84 o 
  17   2   2      186.54      201.62     15.61 o 
  18   2   2      132.30      152.23     10.09 o 
 -16   3   2      106.49      102.97      6.07 o 
 -15   3   2      182.52      160.55      6.77 o 
 -14   3   2      134.02      120.13      5.83 o 
 -13   3   2      223.65      199.21      7.06 o 
 -12   3   2      265.13      247.72      7.35 o 
 -11   3   2      102.67      130.81      5.14 o 
 -10   3   2      114.58      140.84      5.87 o 
  -9   3   2      170.56      212.79      6.81 o 
  -8   3   2      287.44      269.44      7.65 o 
  -7   3   2      265.31      267.64      7.49 o 
  -6   3   2      432.49      460.17     10.57 o 
  -5   3   2      716.30      687.93     21.45 o 
  -4   3   2      912.62      895.16     15.06 o 
  -3   3   2      870.74      833.83     14.21 o 
  -2   3   2      818.68      809.59     19.21 o 
  -1   3   2      278.85      271.15      7.15 o 
   0   3   2       45.72       41.94      2.96 o 
   1   3   2      303.01      312.78      6.59 o 
   2   3   2      432.57      484.32     10.91 o 
   3   3   2      546.70      570.50     10.39 o 
   4   3   2      845.76      852.01     14.50 o 
   5   3   2      812.11      779.22     15.85 o 
   6   3   2      573.24      491.07      9.56 o 
   7   3   2       30.89       38.75      3.88 o 
   8   3   2       82.15       92.55      5.86 o 
   9   3   2      328.71      318.23      6.88 o 
  10   3   2      184.95      198.44      6.66 o 
  11   3   2      260.08      252.34      6.41 o 
  12   3   2      160.93      186.88      5.76 o 
  13   3   2      129.57      144.98      6.31 o 
  14   3   2       63.66       77.92      4.56 o 
  15   3   2       29.23       36.83      4.37 o 
  16   3   2       85.32       91.54      5.70 o 
 -14   4   2       55.10       55.57      6.88 o 
 -13   4   2       72.68       70.33      6.96 o 
 -12   4   2      121.33      126.24      8.27 o 
 -11   4   2      141.99      144.27      9.47 o 
 -10   4   2       66.89       84.79      6.62 o 
  -9   4   2      244.80      248.30     10.26 o 
  -8   4   2      295.12      259.80     10.27 o 
  -7   4   2      169.77      155.89      7.85 o 
  -6   4   2      164.02      166.26      7.93 o 
  -5   4   2      194.58      226.80      9.31 o 
  -4   4   2      297.22      289.48     13.63 o 
  -3   4   2      605.33      537.19     28.11 o 
  -2   4   2      699.02      655.11     13.31 o 
  -1   4   2      351.20      368.31     13.97 o 
   0   4   2      546.20      532.25     12.63 o 
   1   4   2      468.86      462.29      9.61 o 
   2   4   2      361.47      403.02      8.72 o 
   3   4   2      217.65      252.81      7.29 o 
   4   4   2      150.26      174.06      5.35 o 
   5   4   2      471.61      423.50      9.16 o 
   6   4   2       57.53       60.23      3.57 o 
   7   4   2       10.40       17.74      2.66 o 
   8   4   2      160.25      148.13      5.32 o 
   9   4   2      230.40      223.73      8.31 o 
  10   4   2      377.46      335.16      8.63 o 
  11   4   2      261.18      240.70     11.15 o 
  12   4   2      225.09      218.61      9.57 o 
  13   4   2      132.98      130.85      6.07 o 
  14   4   2       25.06       25.01      3.70 o 
 -10   5   2      112.12      111.98      8.21 o 
  -9   5   2      126.11      110.08      8.77 o 
  -8   5   2       74.89       70.62      6.91 o 
  -7   5   2      110.23      109.25      7.77 o 
  -6   5   2      106.05      116.36     11.50 o 
  -5   5   2       94.19       97.20     13.22 o 
  -4   5   2       72.52       87.18      7.06 o 
  -3   5   2       50.42       56.45      6.01 o 
  -2   5   2      146.24      164.99      8.83 o 
  -1   5   2      177.78      187.83      7.64 o 
   0   5   2      150.93      161.56     15.68 o 
   1   5   2      141.14      162.29      9.48 o 
   2   5   2      162.96      164.40      9.28 o 
   3   5   2      202.96      190.03     12.05 o 
   4   5   2      133.58      117.86     21.53 o 
   5   5   2       53.36       60.79      7.68 o 
   6   5   2       36.86       47.15      6.34 o 
   7   5   2       94.72       99.15     13.02 o 
   8   5   2       67.91       65.43      7.22 o 
   9   5   2       54.63       51.29      6.75 o 
  10   5   2       90.17       75.99      7.74 o 
  -1   6   2       13.16       13.26      5.27 o 
   0   6   2       16.01       17.81      5.32 o 
   1   6   2       19.61       22.00      5.29 o 
 -19   1   3        1.09        5.24      4.92 o 
 -18   1   3       21.48       20.86      5.52 o 
 -17   1   3        0.54        1.32      4.08 o 
 -16   1   3        4.80        2.74      3.23 o 
 -15   1   3        2.54        2.42      3.04 o 
 -14   1   3       11.79       10.65      3.15 o 
 -13   1   3       61.78       64.48      5.15 o 
 -12   1   3      771.42      713.45     15.27 o 
 -11   1   3        0.23        3.39      2.13 o 
 -10   1   3       43.04       53.81      3.38 o 
  -9   1   3       89.65       95.23      4.08 o 
  -8   1   3      231.23      206.15      5.58 o 
  -7   1   3      250.21      228.63      4.85 o 
  -6   1   3      679.35      673.88     10.92 o 
  -5   1   3        0.58        1.15      0.81 o 
  -4   1   3      291.92      296.90      4.98 o 
  -3   1   3        8.16        6.30      1.68 o 
  -2   1   3     2232.86     2269.09     27.28 o 
  -1   1   3     3324.36     3478.98     59.85 o 
   0   1   3     2887.49     3023.97     52.77 o 
   1   1   3      955.97     1101.71     17.00 o 
   2   1   3      177.83      204.03     12.99 o 
   3   1   3     1763.97     1812.20     27.40 o 
   4   1   3      360.81      361.17      6.63 o 
   5   1   3        2.87        7.12      1.10 o 
   6   1   3      138.32      171.64     10.31 o 
   7   1   3       49.18       79.98      4.54 o 
   9   1   3      218.09      224.97      6.60 o 
  10   1   3        0.41        2.44      1.95 o 
  11   1   3      144.66      155.29      5.80 o 
  13   1   3       31.99       33.57      3.64 o 
  14   1   3        9.71       14.09      4.05 o 
  15   1   3        1.20        1.87      3.66 o 
  16   1   3        0.61        3.14      3.79 o 
  17   1   3       15.04       15.50      4.81 o 
  18   1   3        0.60        1.11      4.11 o 
 -18   2   3        2.45        4.82      3.91 o 
 -17   2   3       28.15       34.85      4.56 o 
 -16   2   3       11.27        9.46      3.53 o 
 -15   2   3       13.42       12.09      3.28 o 
 -14   2   3        0.03       -2.85      2.56 o 
 -13   2   3        7.89        7.68      3.52 o 
 -12   2   3        0.35        5.68      2.41 o 
 -11   2   3       10.88        7.73      2.33 o 
 -10   2   3       57.07       72.40      3.70 o 
  -9   2   3       48.91       63.33      3.32 o 
  -8   2   3        5.09        7.17      1.80 o 
  -7   2   3       54.50       78.07      3.64 o 
  -6   2   3       40.82       49.17      2.66 o 
  -5   2   3        9.22       12.42      1.47 o 
  -4   2   3      334.04      324.18      6.35 o 
  -3   2   3      114.23      111.92      3.15 o 
  -2   2   3        1.66        2.27      1.24 o 
  -1   2   3       31.98       51.27      2.44 o 
   0   2   3       12.86       14.72      1.60 o 
   1   2   3      244.15      290.90     10.55 o 
   2   2   3       45.74       48.53      1.93 o 
   3   2   3      269.33      285.41      4.62 o 
   4   2   3      795.59      771.71     10.46 o 
   5   2   3       15.12       15.95      1.45 o 
   6   2   3       34.58       48.10      2.16 o 
   7   2   3       61.75       80.99      3.28 o 
   8   2   3        3.70        2.55      1.64 o 
   9   2   3       26.17       32.93      2.75 o 
  10   2   3       36.49       36.43      2.99 o 
  11   2   3       53.44       58.01      3.66 o 
  12   2   3        7.45       10.04      3.05 o 
  13   2   3        0.01        2.57      3.07 o 
  14   2   3        0.01        1.49      3.00 o 
  15   2   3        8.44       10.03      4.84 o 
  16   2   3        4.56       12.01      4.77 o 
  17   2   3        8.78       15.91      5.25 o 
 -16   3   3        2.14        7.59      6.17 o 
 -15   3   3        3.21        7.27      3.98 o 
 -14   3   3        9.56       11.95      3.93 o 
 -13   3   3       20.78       19.35      3.32 o 
 -12   3   3      137.14      123.32      7.41 o 
 -11   3   3        4.52        7.81      2.93 o 
 -10   3   3        5.49        7.19      2.66 o 
  -9   3   3       19.71       19.70      2.99 o 
  -8   3   3       61.06       68.07      4.13 o 
  -7   3   3      140.45      137.31      5.26 o 
  -6   3   3       93.94      111.13      8.38 o 
  -5   3   3        4.51        5.96      1.67 o 
  -4   3   3       40.73       49.01      2.94 o 
  -3   3   3      122.36      129.40      5.10 o 
  -2   3   3      126.92      117.37      4.39 o 
  -1   3   3      121.30      111.02      5.02 o 
   0   3   3      229.20      253.61      5.90 o 
   1   3   3       79.61       78.53      4.54 o 
   2   3   3       44.42       41.51      3.18 o 
   3   3   3       71.57       75.63      4.12 o 
   4   3   3        7.77        9.54      1.67 o 
   5   3   3        0.25        5.38      1.87 o 
   6   3   3      270.03      234.12      6.66 o 
   7   3   3       11.11       15.72      2.40 o 
   8   3   3       15.91       25.58      2.57 o 
   9   3   3       66.94       69.67      3.38 o 
  10   3   3       26.45       25.94      2.72 o 
  11   3   3        5.43        2.80      2.22 o 
  12   3   3        8.10       20.66      2.93 o 
  13   3   3        2.24        7.75      3.04 o 
  14   3   3        5.22        3.82      3.13 o 
  15   3   3        0.00        2.87      3.76 o 
  16   3   3        5.39       12.19      4.50 o 
 -14   4   3        0.35       -5.20      4.43 o 
 -13   4   3        0.69        0.41      4.39 o 
 -12   4   3        7.14        3.13      4.43 o 
 -11   4   3       12.53       10.93      4.44 o 
 -10   4   3        0.06        0.77      3.91 o 
  -9   4   3       13.11       16.74      4.71 o 
  -8   4   3        6.34       10.18      4.12 o 
  -7   4   3        3.24        5.72      3.63 o 
  -6   4   3        0.17       -0.58      3.36 o 
  -5   4   3       10.29       15.45      3.96 o 
  -4   4   3       12.40       15.86      4.05 o 
  -3   4   3        5.49       12.13      3.60 o 
  -2   4   3        3.87       10.80      3.30 o 
  -1   4   3        1.67        5.93      3.35 o 
   0   4   3        0.65        6.67      4.57 o 
   1   4   3        3.42        6.75      3.51 o 
   2   4   3        3.83        9.83      5.27 o 
   3   4   3        4.93        3.48      3.98 o 
   4   4   3      113.23      105.45      7.59 o 
   5   4   3       34.91       37.24      5.56 o 
   6   4   3        0.51        1.98      3.49 o 
   7   4   3       15.29       12.67      4.60 o 
   8   4   3        3.19        2.21      3.59 o 
   9   4   3        7.44        7.25      4.37 o 
  10   4   3        0.92        0.24      5.22 o 
  11   4   3        2.41        8.52      4.56 o 
  12   4   3        7.79       11.97      4.97 o 
  13   4   3       16.24        9.55      5.20 o 
  14   4   3        0.85        1.32      6.27 o 
 -10   5   3        0.98        8.61      5.14 o 
  -9   5   3        1.26        3.69      4.78 o 
  -8   5   3        9.60       14.81      5.40 o 
  -7   5   3       48.98       45.36      6.33 o 
  -6   5   3       57.64       72.58      7.40 o 
  -5   5   3       34.72       47.27      5.93 o 
  -4   5   3        1.59       -0.54      3.92 o 
  -3   5   3       17.30       22.36      5.07 o 
  -2   5   3        7.30       18.17      5.85 o 
  -1   5   3        0.01        5.96      3.36 o 
   0   5   3        0.03        8.51      4.52 o 
   1   5   3        9.90        9.60      4.61 o 
   2   5   3       21.85       22.76      5.24 o 
   3   5   3       24.24       24.24      9.84 o 
   4   5   3        0.36        4.48      4.25 o 
   5   5   3        1.07        1.36      4.15 o 
   6   5   3       47.65       50.40     10.92 o 
   7   5   3       20.40       22.11      5.40 o 
   8   5   3        3.80        9.07      4.73 o 
   9   5   3        1.47        4.54      4.69 o 
  10   5   3        0.45        1.78      4.92 o 
 -18   0   4      350.43      380.58     20.36 o 
 -17   0   4      263.14      250.09     15.73 o 
 -16   0   4      329.04      305.84     17.06 o 
 -15   0   4      117.74       99.59     10.00 o 
 -14   0   4      247.88      202.08     12.91 o 
 -13   0   4        5.76       12.92      4.22 o 
 -12   0   4       19.01       18.53      3.67 o 
 -11   0   4     3290.75     3023.03     62.99 o 
 -10   0   4     1059.77      998.60     23.22 o 
  -9   0   4     1393.38     1200.28     22.06 o 
  -8   0   4     3429.37     3113.95     60.17 o 
  -7   0   4     1842.09     1619.32     28.32 o 
  -6   0   4     2399.47     2074.40     35.35 o 
  -5   0   4       31.64        7.34      1.46 o 
  -4   0   4     4983.52     4518.37     65.82 o 
  -3   0   4     9203.73     9140.85    149.28 o 
  -2   0   4      646.49      670.71     12.11 o 
  -1   0   4     3356.21     3644.99     75.74 o 
   0   0   4     2966.67     3387.65     74.63 o 
   1   0   4       41.48       60.26      2.88 o 
   2   0   4     1789.43     1923.76     40.99 o 
   3   0   4     5049.50     5496.36    113.85 o 
   4   0   4      219.82      197.09      5.96 o 
   5   0   4     1624.68     1484.03     32.54 o 
   6   0   4     1543.54     1576.48     65.03 o 
   7   0   4     1559.94     1463.50     33.87 o 
   8   0   4      925.97      991.70     72.25 o 
   9   0   4      264.84      287.50     28.15 o 
  10   0   4     3904.22     3645.09     78.15 o 
  11   0   4     1316.79     1481.86     73.36 o 
  12   0   4      128.06      110.93      9.60 o 
  13   0   4      760.51      711.23     28.19 o 
  14   0   4      248.20      195.67     12.93 o 
  15   0   4      134.40      122.44     11.34 o 
  16   0   4       19.67       14.24      6.65 o 
  17   0   4       43.01       41.51      8.80 o 
  18   0   4       95.53      117.35     12.59 o 
 -18   1   4      207.53      216.73     15.39 o 
 -17   1   4      189.27      203.56      8.27 o 
 -16   1   4      163.63      159.05      7.14 o 
 -15   1   4      198.29      186.38      7.44 o 
 -14   1   4      128.25      115.22      5.85 o 
 -13   1   4      196.52      174.71      6.58 o 
 -12   1   4      219.50      202.98      7.04 o 
 -11   1   4      615.65      522.00     11.80 o 
 -10   1   4     1429.35     1266.57     23.52 o 
  -9   1   4      944.36      861.10     13.20 o 
  -8   1   4      820.16      714.68     11.11 o 
  -7   1   4      873.66      772.83     11.67 o 
  -6   1   4      113.42      109.66      2.71 o 
  -5   1   4      543.44      485.50      7.65 o 
  -4   1   4     2489.06     2239.93     39.39 o 
  -3   1   4     1408.59     1374.16     18.76 o 
  -2   1   4     2335.54     2241.76     33.67 o 
  -1   1   4     1904.80     1744.01     31.08 o 
   0   1   4     1241.45     1160.03     22.27 o 
   1   1   4      825.73      742.16     11.96 o 
   2   1   4       78.36       89.78      3.85 o 
   3   1   4     2442.52     2403.85     39.30 o 
   4   1   4     2408.69     2456.75     37.06 o 
   5   1   4      598.22      633.81     18.85 o 
   6   1   4     1322.11     1208.99     19.34 o 
   7   1   4      715.27      619.36     10.99 o 
   8   1   4      301.86      261.99      8.88 o 
   9   1   4      327.32      303.58      6.62 o 
  10   1   4      386.37      387.95     22.23 o 
  11   1   4      389.91      363.93     10.56 o 
  12   1   4      341.91      328.91      9.18 o 
  13   1   4      261.77      239.72      7.84 o 
  14   1   4      248.92      235.34     15.38 o 
  15   1   4      118.06      110.13      7.74 o 
  16   1   4       60.71       62.52      6.68 o 
  17   1   4      102.09      101.55      8.11 o 
  18   1   4       44.65       44.95      6.46 o 
 -17   2   4      142.09      150.73      8.04 o 
 -16   2   4      106.72       96.95      5.76 o 
 -15   2   4      216.41      207.71      7.28 o 
 -14   2   4      226.61      229.71      7.32 o 
 -13   2   4      580.27      559.17     12.02 o 
 -12   2   4      702.50      690.15     16.20 o 
 -11   2   4       41.28       52.07      3.58 o 
 -10   2   4      619.91      603.67     11.80 o 
  -9   2   4      712.61      709.63     18.95 o 
  -8   2   4      132.30      140.54      5.01 o 
  -7   2   4      145.94      117.18      5.01 o 
  -6   2   4      104.64      107.04      5.92 o 
  -5   2   4      766.49      798.09     13.25 o 
  -4   2   4      543.26      559.91      9.80 o 
  -3   2   4      934.39      952.98     15.29 o 
  -2   2   4     2219.47     2248.42     36.07 o 
  -1   2   4     1404.98     1413.88     26.38 o 
   0   2   4      699.52      663.46     13.75 o 
   1   2   4      654.32      571.45     11.82 o 
   2   2   4      269.15      195.33     18.24 o 
   3   2   4      240.57      208.41      9.74 o 
   4   2   4     2607.72     2425.06     32.50 o 
   5   2   4     1780.12     1700.63     25.30 o 
   6   2   4     1019.64      931.51     13.95 o 
   7   2   4      689.94      629.14     13.38 o 
   8   2   4      241.31      225.35      5.76 o 
   9   2   4      186.74      198.92      6.69 o 
  10   2   4       49.52       59.84      6.34 o 
  11   2   4       61.52       64.80      4.61 o 
  12   2   4      483.74      474.05     12.35 o 
  13   2   4      142.37      149.63      8.54 o 
  14   2   4      211.90      211.85      8.09 o 
  15   2   4      146.31      153.94      9.15 o 
  16   2   4      173.89      167.80      9.52 o 
  17   2   4       88.84       90.78      8.02 o 
 -16   3   4      129.38      134.26     12.36 o 
 -15   3   4      127.94      111.28      8.35 o 
 -14   3   4      203.77      184.03     12.87 o 
 -13   3   4      208.57      193.87      9.54 o 
 -12   3   4      271.25      248.28     11.90 o 
 -11   3   4      221.92      233.23      9.73 o 
 -10   3   4      148.31      163.86      8.03 o 
  -9   3   4      338.56      339.65     11.55 o 
  -8   3   4      429.43      413.58     13.05 o 
  -7   3   4      297.05      277.91     16.69 o 
  -6   3   4      711.29      619.49     25.90 o 
  -5   3   4      512.38      456.84     10.71 o 
  -4   3   4      290.69      252.20      7.34 o 
  -3   3   4     1294.31     1138.16     21.92 o 
  -2   3   4     1377.91     1342.21     73.96 o 
  -1   3   4     1055.21     1056.85     77.01 o 
   0   3   4      618.05      602.17     16.59 o 
   1   3   4      292.29      327.28     37.10 o 
   2   3   4      409.13      413.01     46.77 o 
   3   3   4       87.00       74.46      7.81 o 
   4   3   4      362.36      321.35     11.09 o 
   5   3   4     1558.95     1351.85     32.89 o 
   6   3   4     1033.28      945.80     24.01 o 
   7   3   4      624.54      566.31     13.25 o 
   8   3   4      347.41      318.74      7.98 o 
   9   3   4      126.50      127.21      5.83 o 
  10   3   4       75.66       86.83      4.73 o 
  11   3   4      150.40      142.26      6.79 o 
  12   3   4      227.17      200.45      8.11 o 
  13   3   4      245.40      224.54      8.70 o 
  14   3   4      139.75      136.02      7.39 o 
  15   3   4       93.85       88.19      9.03 o 
 -13   4   4       25.92       22.93      6.75 o 
 -12   4   4       29.63       22.41      5.31 o 
 -11   4   4      125.23       96.32      7.42 o 
 -10   4   4       85.31       75.85      6.87 o 
  -9   4   4      111.61      106.59     10.81 o 
  -8   4   4      291.39      259.54     10.70 o 
  -7   4   4      313.76      281.00     17.63 o 
  -6   4   4      227.66      227.72      9.86 o 
  -5   4   4       86.95       89.64      9.24 o 
  -4   4   4      103.02      117.08      7.23 o 
  -3   4   4      179.37      171.21      6.51 o 
  -2   4   4      349.73      338.17     17.11 o 
  -1   4   4      331.92      313.40     11.47 o 
   0   4   4      230.45      207.63      9.23 o 
   1   4   4      187.42      206.69     16.98 o 
   2   4   4       93.35       87.17      6.64 o 
   3   4   4       68.09       64.10      8.86 o 
   4   4   4       16.80       16.12      4.30 o 
   5   4   4      192.98      170.18     17.73 o 
   6   4   4      369.92      337.11     12.95 o 
   7   4   4      142.29      138.02     13.94 o 
   8   4   4       85.63       94.81      7.51 o 
   9   4   4       49.16       60.94      6.62 o 
  10   4   4      124.57      124.36      8.98 o 
  11   4   4       91.98       94.80      9.87 o 
  12   4   4       68.90       54.86      7.27 o 
  13   4   4      111.78       93.90      8.83 o 
  -9   5   4       93.36       91.65      8.12 o 
  -8   5   4       81.08       64.83      7.06 o 
  -7   5   4       67.91       56.66      6.48 o 
  -6   5   4       33.10       32.35      5.75 o 
  -5   5   4       36.40       41.94      5.96 o 
  -4   5   4       65.53       69.30      7.00 o 
  -3   5   4       11.34       14.40      5.81 o 
  -2   5   4       38.08       35.48      6.24 o 
  -1   5   4      134.89      136.36      8.23 o 
   0   5   4      142.20      142.37      8.98 o 
   1   5   4       94.46       92.04      7.98 o 
   2   5   4       35.65       33.01      5.83 o 
   3   5   4       88.96       86.54      7.82 o 
   4   5   4       82.42       95.01     10.72 o 
   5   5   4       25.84       21.16      8.05 o 
   6   5   4       35.06       41.19      6.31 o 
   7   5   4       46.75       48.72      6.94 o 
   8   5   4       40.00       36.15      6.52 o 
   9   5   4       24.22       29.31      6.36 o 
 -18   1   5        2.52        0.89      3.90 o 
 -17   1   5       11.25       10.99      4.08 o 
 -16   1   5        5.72        1.98      3.42 o 
 -15   1   5       16.60       14.38      4.93 o 
 -14   1   5        0.03        1.50      2.84 o 
 -13   1   5      160.44      153.67      5.55 o 
 -12   1   5      110.12      100.86      4.54 o 
 -11   1   5      244.71      236.30      8.22 o 
 -10   1   5      427.85      405.89      8.80 o 
  -9   1   5       47.14       44.13      2.42 o 
  -8   1   5      117.85       98.75      2.93 o 
  -7   1   5      109.44       88.64      2.66 o 
  -6   1   5      302.44      311.78      5.72 o 
  -5   1   5      411.79      446.65      7.33 o 
  -4   1   5      937.97      900.78     11.66 o 
  -3   1   5        5.78        6.22      1.55 o 
  -2   1   5       17.45       31.99      2.28 o 
  -1   1   5      413.78      402.86      8.87 o 
   0   1   5       38.92       47.31      4.69 o 
   1   1   5       70.35       65.53      2.78 o 
   2   1   5       26.83       47.86      2.03 o 
   3   1   5      770.18      756.91     12.58 o 
   4   1   5     2508.76     2626.54     39.70 o 
   5   1   5      312.63      287.52      6.04 o 
   6   1   5      195.50      169.86      4.40 o 
   7   1   5        6.86        7.37      1.53 o 
   8   1   5       12.38       15.13      1.91 o 
   9   1   5      182.47      168.56      4.84 o 
  10   1   5      649.15      627.78     14.17 o 
  11   1   5      275.73      261.32      8.09 o 
  12   1   5       32.54       37.92      4.82 o 
  13   1   5       16.48       26.86      3.67 o 
  14   1   5       13.59       10.19      4.23 o 
  15   1   5        1.52        4.31      5.16 o 
  16   1   5       22.56       20.66      5.19 o 
  17   1   5        2.44       -1.61      4.05 o 
 -17   2   5       11.53       12.23      4.74 o 
 -16   2   5        6.35        8.69      4.26 o 
 -15   2   5        2.07       -0.38      3.90 o 
 -14   2   5       12.43        7.37      3.73 o 
 -13   2   5        0.24        2.06      3.25 o 
 -12   2   5        4.77       10.66      3.30 o 
 -11   2   5       28.17       27.61      3.69 o 
 -10   2   5       11.75       19.16      2.78 o 
  -9   2   5       23.02       23.81      2.81 o 
  -8   2   5        0.41        2.57      2.27 o 
  -7   2   5        1.16        1.73      1.87 o 
  -6   2   5       58.70       48.63      2.47 o 
  -5   2   5      188.39      190.70      6.30 o 
  -4   2   5       21.24       34.47      2.74 o 
  -3   2   5      186.32      142.11      4.19 o 
  -2   2   5        5.78        7.90      2.48 o 
  -1   2   5        3.13        2.90      1.64 o 
   0   2   5       56.68       51.70      5.50 o 
   1   2   5       32.74       36.16      2.76 o 
   2   2   5       25.47       31.29      3.11 o 
   3   2   5      229.50      187.03      5.73 o 
   4   2   5      209.56      180.54      6.49 o 
   5   2   5      200.08      153.62      4.33 o 
   6   2   5       38.20       35.18      2.39 o 
   7   2   5       12.07        8.83      2.27 o 
   8   2   5       67.33       66.81      4.28 o 
   9   2   5      112.74       90.06      4.77 o 
  10   2   5        1.48        0.57      2.40 o 
  11   2   5       20.33       24.14      3.58 o 
  12   2   5       22.20       27.84      3.88 o 
  13   2   5        3.39        5.22      3.27 o 
  14   2   5        4.55        8.74      3.52 o 
  15   2   5        0.03        0.48      3.50 o 
  16   2   5       12.78       21.07      5.53 o 
 -15   3   5        0.55        3.41      5.03 o 
 -14   3   5        1.16        5.42      4.71 o 
 -13   3   5        3.03        2.10      4.20 o 
 -12   3   5       18.78       13.82      4.99 o 
 -11   3   5       43.43       33.19      4.99 o 
 -10   3   5       11.48       14.58      5.23 o 
  -9   3   5        0.02        2.93      4.18 o 
  -8   3   5        0.02        0.01      3.80 o 
  -7   3   5        0.07        5.06      3.22 o 
  -6   3   5       58.68       54.13      4.96 o 
  -5   3   5       46.33       40.77      3.32 o 
  -4   3   5      116.98      123.17      5.05 o 
  -3   3   5      136.53      133.16      5.18 o 
  -2   3   5      207.14      206.57     20.63 o 
  -1   3   5      133.69      127.38      6.99 o 
   0   3   5       30.74       30.81      4.27 o 
   1   3   5        0.91        1.09      2.74 o 
   2   3   5       23.01       19.42      3.51 o 
   3   3   5       67.50       58.37      5.11 o 
   4   3   5       72.52       60.50     11.78 o 
   5   3   5        6.92        9.21      3.46 o 
   6   3   5        0.70        2.75      3.08 o 
   7   3   5        0.89        1.87      3.28 o 
   8   3   5       10.11       11.89      4.23 o 
   9   3   5       21.77       26.82      6.86 o 
  10   3   5      141.82      133.92      8.03 o 
  11   3   5        0.62        5.29      4.02 o 
  12   3   5       14.49       14.35      4.85 o 
  13   3   5       11.72       11.51      5.05 o 
  14   3   5        1.28        1.34      4.53 o 
  15   3   5        6.88        5.85      5.08 o 
 -13   4   5        1.61       -0.58      5.19 o 
 -12   4   5        9.17       12.46      4.84 o 
 -11   4   5       27.71       28.08      5.48 o 
 -10   4   5       31.82       29.87      5.59 o 
  -9   4   5       11.05       13.20      4.72 o 
  -8   4   5        2.64        8.75      4.08 o 
  -7   4   5        0.36        8.53      4.22 o 
  -6   4   5        8.09       14.08      4.40 o 
  -5   4   5       37.64       41.52      5.32 o 
  -4   4   5       21.42       19.59      4.56 o 
  -3   4   5        0.18        4.19      2.84 o 
  -2   4   5       52.38       50.53      4.35 o 
  -1   4   5       40.87       41.31      5.16 o 
   0   4   5       15.20       13.46      6.24 o 
   1   4   5        0.21        0.26      5.63 o 
   2   4   5        2.43       11.47      4.06 o 
   3   4   5       71.85       68.86      8.04 o 
   4   4   5        0.31        4.53      3.57 o 
   5   4   5        0.37        0.55      3.49 o 
   6   4   5       23.75       18.91      4.74 o 
   7   4   5        7.61        7.82      4.28 o 
   8   4   5       10.93        4.20      4.01 o 
   9   4   5       16.61       14.78      4.97 o 
  10   4   5        7.23        7.73      4.52 o 
  11   4   5        3.97        4.87      6.03 o 
  12   4   5        3.10        2.84      4.83 o 
  -8   5   5        0.08        3.51      4.62 o 
  -7   5   5        1.43        2.24      5.08 o 
  -6   5   5        4.32        4.69      5.18 o 
  -5   5   5       15.61        5.43      4.60 o 
  -4   5   5        0.45       -1.16      4.07 o 
  -3   5   5        3.46        3.28      4.42 o 
  -2   5   5       12.18       19.50      5.24 o 
  -1   5   5        2.68        5.04      3.57 o 
   0   5   5        5.51        1.70      4.41 o 
   1   5   5        1.56        7.69      4.55 o 
   2   5   5       15.90       26.67      6.35 o 
   3   5   5       25.76       31.40      7.48 o 
   4   5   5       11.11       15.56      5.38 o 
   5   5   5        0.02        0.55      4.27 o 
   6   5   5        0.02        0.45      4.35 o 
   7   5   5        0.71       -2.25      4.32 o 
   8   5   5        0.09        5.02      5.41 o 
 -18   0   6      166.11      160.51     13.48 o 
 -17   0   6       83.50       78.80     10.49 o 
 -15   0   6      134.92      129.49     11.25 o 
 -14   0   6      106.32      109.47      6.97 o 
 -13   0   6      144.73      144.28      7.44 o 
 -12   0   6       47.38       57.83      6.61 o 
 -11   0   6      270.98      264.74      8.14 o 
 -10   0   6     1157.05     1098.30     32.87 o 
  -9   0   6      609.10      602.86     13.35 o 
  -8   0   6     1569.12     1508.15     23.95 o 
  -7   0   6     1297.55     1168.37     18.92 o 
  -6   0   6     2175.21     2124.80     32.36 o 
  -5   0   6      202.86      166.11      4.58 o 
  -4   0   6      116.80      175.27      7.31 o 
  -3   0   6      455.91      469.17      9.41 o 
  -2   0   6       97.96      106.73      3.44 o 
  -1   0   6      270.01      261.70     13.26 o 
   0   0   6      737.36      715.41     16.92 o 
   1   0   6      976.23      970.47     22.26 o 
   2   0   6      709.83      657.54     15.96 o 
   3   0   6     2271.41     2233.77     48.07 o 
   4   0   6      716.01      645.48     15.99 o 
   5   0   6      131.56       77.71      4.55 o 
   6   0   6      573.70      538.37     14.17 o 
   7   0   6      551.16      522.57     14.02 o 
   8   0   6      934.13      904.03     22.15 o 
   9   0   6       38.29       53.55      4.55 o 
  10   0   6      431.95      421.41     12.74 o 
  11   0   6      998.97      967.64     24.37 o 
  12   0   6        2.78        4.22      4.71 o 
  13   0   6       37.66       22.05      6.41 o 
  14   0   6       41.58       32.64      7.15 o 
  15   0   6       70.07       65.47      9.34 o 
  16   0   6       65.54       70.04     10.16 o 
  17   0   6       11.20       14.43      7.47 o 
 -17   1   6      137.32      147.65      9.84 o 
 -16   1   6      123.50      133.85      9.30 o 
 -15   1   6      197.01      205.06      8.48 o 
 -14   1   6      259.41      245.01      7.51 o 
 -13   1   6      180.00      176.77      6.19 o 
 -12   1   6      195.58      181.48      5.83 o 
 -11   1   6      229.58      205.48      6.05 o 
 -10   1   6      344.75      316.72     12.92 o 
  -9   1   6      668.37      665.00     13.09 o 
  -8   1   6      813.83      816.87     12.64 o 
  -7   1   6     1130.51     1058.76     15.56 o 
  -6   1   6      902.82      895.37     11.98 o 
  -5   1   6      287.93      287.31      4.46 o 
  -4   1   6      834.94      760.77     10.18 o 
  -3   1   6      623.96      571.09      7.85 o 
  -2   1   6      386.94      351.93      9.01 o 
  -1   1   6     1335.04     1308.89     33.33 o 
   0   1   6     1508.14     1527.38     39.65 o 
   1   1   6     1770.26     1747.27     26.98 o 
   2   1   6      848.59      877.32     18.33 o 
   3   1   6      570.60      570.83     10.18 o 
   4   1   6      983.11      882.03     16.66 o 
   5   1   6      286.09      247.67      5.60 o 
   6   1   6      345.09      311.69      6.68 o 
   7   1   6      626.21      597.56     16.26 o 
   8   1   6      470.00      418.35     11.55 o 
   9   1   6      460.19      413.34      8.81 o 
  10   1   6      448.90      429.92     11.41 o 
  11   1   6      215.71      197.78      7.17 o 
  12   1   6      126.54      124.10      5.89 o 
  13   1   6      108.81      103.65      5.84 o 
  14   1   6      112.66      110.68      7.94 o 
  15   1   6      115.05      115.67     10.40 o 
  16   1   6       65.29       53.39     10.59 o 
  17   1   6       93.45       95.27     10.45 o 
 -16   2   6      127.17      137.73      8.00 o 
 -15   2   6      179.17      174.08      8.03 o 
 -14   2   6      268.15      264.76      9.37 o 
 -13   2   6      280.51      269.25     23.63 o 
 -12   2   6      627.73      547.22     33.93 o 
 -11   2   6      166.20      146.27      7.44 o 
 -10   2   6       29.14       25.07      4.08 o 
  -9   2   6      142.16      118.95      6.58 o 
  -8   2   6      221.24      189.02      7.80 o 
  -7   2   6      435.88      380.62     11.50 o 
  -6   2   6      148.19      140.27      4.56 o 
  -5   2   6      783.92      714.41     13.00 o 
  -4   2   6     1258.19     1162.45     19.35 o 
  -3   2   6      540.04      503.60      9.83 o 
  -2   2   6      949.74      883.34     18.04 o 
  -1   2   6     1086.78     1074.30     27.15 o 
   0   2   6     1522.89     1518.00     28.69 o 
   1   2   6     1056.61     1031.67     20.50 o 
   2   2   6      580.84      525.05     13.30 o 
   3   2   6      116.16       92.29      9.14 o 
   4   2   6      132.55      107.72      4.56 o 
   5   2   6      306.47      268.54      7.64 o 
   6   2   6      298.82      278.36      7.85 o 
   7   2   6      392.02      341.51      9.05 o 
   8   2   6      304.85      269.74     12.11 o 
   9   2   6      713.06      609.38     18.02 o 
  10   2   6      146.68      125.51      7.44 o 
  11   2   6        1.45        4.00      3.66 o 
  12   2   6      170.97      152.83      8.63 o 
  13   2   6      110.03      110.70      8.18 o 
  14   2   6      152.10      159.59      9.33 o 
  15   2   6       89.46       92.67     10.80 o 
  16   2   6       90.94       94.29     12.65 o 
 -15   3   6       60.49       50.33      6.76 o 
 -14   3   6       85.45       85.71     11.43 o 
 -13   3   6      155.95      146.93     11.39 o 
 -12   3   6      152.95      133.90     18.34 o 
 -11   3   6       96.46      108.97     14.96 o 
 -10   3   6       83.30       90.29      6.77 o 
  -9   3   6       52.84       62.39      9.39 o 
  -8   3   6      104.13       91.40      6.53 o 
  -7   3   6      171.39      164.06      8.03 o 
  -6   3   6      356.41      307.56     10.99 o 
  -5   3   6      622.35      514.36     16.93 o 
  -4   3   6      103.83       94.42      7.49 o 
  -3   3   6      111.10      106.45      4.92 o 
  -2   3   6      300.50      286.94     10.29 o 
  -1   3   6      214.74      228.58      9.20 o 
   0   3   6      322.41      337.85     11.79 o 
   1   3   6      292.38      322.95      9.26 o 
   2   3   6      356.35      325.87      9.30 o 
   3   3   6      128.74      114.46      5.37 o 
   4   3   6        2.09        6.86      2.56 o 
   5   3   6      117.74      104.00      6.80 o 
   6   3   6      228.13      208.71     19.44 o 
   7   3   6      261.74      236.39     10.21 o 
   8   3   6      363.93      313.35     11.98 o 
   9   3   6      176.15      157.81      8.58 o 
  10   3   6       30.28       27.92      5.14 o 
  11   3   6       18.20       18.02      4.90 o 
  12   3   6       18.62       14.74      4.99 o 
  13   3   6       29.74       19.04      5.36 o 
  14   3   6       43.50       33.10      6.23 o 
 -12   4   6       33.87       39.50      6.22 o 
 -11   4   6       71.28       64.25      6.93 o 
 -10   4   6      107.08      105.09     10.80 o 
  -9   4   6      127.81      143.54      8.76 o 
  -8   4   6      114.37      132.39     11.12 o 
  -7   4   6      160.38      155.43     14.99 o 
  -6   4   6      429.82      408.15     14.24 o 
  -5   4   6      158.54      141.12      8.55 o 
  -4   4   6       25.83       31.21      5.12 o 
  -3   4   6       36.76       33.18      4.06 o 
  -2   4   6       38.94       43.38      3.91 o 
  -1   4   6      111.34      103.36      7.24 o 
   0   4   6      106.73      104.85      7.59 o 
   1   4   6      269.60      245.53     10.71 o 
   2   4   6      339.09      308.72     12.19 o 
   3   4   6      131.22      117.27      7.84 o 
   4   4   6       60.07       65.31      6.47 o 
   5   4   6       45.95       47.06      6.05 o 
   6   4   6       91.48       88.71      8.09 o 
   7   4   6      170.01      149.54      8.81 o 
   8   4   6      183.87      160.84      9.50 o 
   9   4   6       60.11       48.69      6.47 o 
  10   4   6       51.36       39.53      6.49 o 
  11   4   6       51.03       32.96      9.06 o 
  12   4   6       14.78       15.82      7.24 o 
  -7   5   6       64.75       58.56     10.93 o 
  -6   5   6       43.38       35.90      6.28 o 
  -5   5   6       33.67       44.69      6.49 o 
  -4   5   6       58.50       45.19      6.40 o 
  -3   5   6       29.14       31.75      5.96 o 
  -2   5   6       12.58       13.41      5.11 o 
  -1   5   6       39.60       47.48      5.42 o 
   0   5   6       97.98       97.20     17.56 o 
   1   5   6      157.21      126.09      9.30 o 
   2   5   6       70.84       60.43     15.58 o 
   3   5   6       56.16       39.49      6.63 o 
   4   5   6       69.78       62.07      7.24 o 
   5   5   6       21.22       21.57      5.65 o 
   6   5   6       14.90       15.23      5.64 o 
   7   5   6       15.54       14.50      5.53 o 
 -17   1   7       14.52       11.07      4.71 o 
 -16   1   7        0.01        0.96      3.88 o 
 -15   1   7        2.47        4.75      3.72 o 
 -14   1   7       34.80       47.95      4.83 o 
 -13   1   7       14.59       19.94      3.72 o 
 -12   1   7        7.85       11.60      3.28 o 
 -11   1   7       72.35       52.05     11.14 o 
 -10   1   7       49.15       44.08      7.63 o 
  -9   1   7        5.93        7.63      2.01 o 
  -8   1   7        6.67        4.52      1.85 o 
  -7   1   7        2.21        2.84      1.63 o 
  -6   1   7       12.56       13.61      1.93 o 
  -5   1   7       58.53       64.52      3.09 o 
  -4   1   7       21.19       17.93      1.93 o 
  -3   1   7      109.30       96.85      3.45 o 
  -2   1   7      167.37      183.19      4.78 o 
  -1   1   7        0.19        2.04      2.69 o 
   0   1   7      199.71      187.67      5.68 o 
   1   1   7        2.26        6.58      2.41 o 
   2   1   7        1.39        0.05      1.52 o 
   3   1   7        1.67       -0.21      1.71 o 
   4   1   7      104.16      111.97      4.78 o 
   5   1   7       32.97       50.49      2.72 o 
   6   1   7        0.01        1.58      1.44 o 
   7   1   7        0.86        2.00      1.56 o 
   8   1   7       16.58       16.73      2.22 o 
   9   1   7       32.63       31.86      2.79 o 
  10   1   7      306.64      295.62     11.37 o 
  11   1   7       29.31       28.34      3.78 o 
  12   1   7       15.61       11.82      3.47 o 
  13   1   7       15.49       20.84      5.58 o 
  14   1   7       36.38       59.22      6.76 o 
  15   1   7        1.24       -2.91      4.30 o 
  16   1   7        9.50        6.47      8.50 o 
 -16   2   7        3.40        3.84      4.87 o 
 -15   2   7        6.73       12.45      4.98 o 
 -14   2   7       12.37        7.31      4.57 o 
 -13   2   7       25.79       19.40      4.84 o 
 -12   2   7        0.01        1.11      3.64 o 
 -11   2   7        2.60        2.43      3.56 o 
 -10   2   7        0.10        3.74      3.33 o 
  -9   2   7       17.30       15.97      3.83 o 
  -8   2   7        8.09        6.15      3.19 o 
  -7   2   7       81.63       86.84      3.96 o 
  -6   2   7       84.10       73.73      3.70 o 
  -5   2   7       20.40       18.79      2.44 o 
  -4   2   7       21.52       20.33      2.37 o 
  -3   2   7        8.31       15.02      2.21 o 
  -2   2   7       14.63       29.36      3.95 o 
  -1   2   7        7.95       11.55      3.69 o 
   0   2   7       72.96       92.71      4.47 o 
   1   2   7       38.24       45.73      3.46 o 
   2   2   7        1.86        3.45      1.98 o 
   3   2   7       18.54       17.52      3.77 o 
   4   2   7        0.35        0.78      1.93 o 
   5   2   7       31.02       30.32      3.13 o 
   6   2   7       66.05       68.95      4.29 o 
   7   2   7       96.16       90.06      4.88 o 
   8   2   7       14.27       20.13      4.40 o 
   9   2   7        9.78       13.36      4.07 o 
  10   2   7       13.98       18.21      5.14 o 
  11   2   7        1.73        2.55      3.93 o 
  12   2   7        4.67        5.36      4.34 o 
  13   2   7       12.61       10.81      4.91 o 
  14   2   7       23.11       18.17      5.39 o 
  15   2   7        9.71        7.99      5.22 o 
 -14   3   7        0.15        0.73      4.71 o 
 -13   3   7        0.07        8.48      4.92 o 
 -12   3   7        0.63       -1.94      3.94 o 
 -11   3   7       11.17       10.15      4.42 o 
 -10   3   7        8.56        4.43      5.46 o 
  -9   3   7        8.59       10.47      4.18 o 
  -8   3   7        0.76       -0.14      3.44 o 
  -7   3   7       33.94       34.09      6.41 o 
  -6   3   7       74.53       69.09      5.94 o 
  -5   3   7       22.17       17.71      3.20 o 
  -4   3   7        0.25        4.24      2.66 o 
  -3   3   7       12.32       14.62      2.98 o 
  -2   3   7       45.71       57.75     13.21 o 
  -1   3   7       32.94       32.46      3.61 o 
   0   3   7        0.75        3.68      2.45 o 
   1   3   7       41.07       34.26      3.63 o 
   2   3   7        3.33        6.05      2.77 o 
   3   3   7       71.55       78.07      4.96 o 
   4   3   7       40.02       38.97      3.88 o 
   5   3   7        2.29        7.76      4.25 o 
   6   3   7       21.23       18.92      4.47 o 
   7   3   7       67.60       77.50      6.80 o 
   8   3   7       26.45       25.22      5.07 o 
   9   3   7        1.16        1.77      4.11 o 
  10   3   7       22.78       15.77      4.80 o 
  11   3   7        1.65       -0.68      4.22 o 
  12   3   7        0.20        2.91      4.52 o 
  13   3   7        0.02        0.04      4.53 o 
 -11   4   7        5.41        1.89      4.77 o 
 -10   4   7        3.36        0.48      4.64 o 
  -9   4   7       23.29       31.94     10.53 o 
  -8   4   7        9.22       10.12      4.68 o 
  -7   4   7        2.17        4.86      4.29 o 
  -6   4   7        4.78        2.90      4.16 o 
  -5   4   7        0.14       -5.39      3.59 o 
  -4   4   7        1.62        2.93      3.92 o 
  -3   4   7        2.28        1.40      2.97 o 
  -2   4   7        0.69        0.64      2.63 o 
  -1   4   7       14.05       11.90      4.47 o 
   0   4   7       16.72       16.13      8.36 o 
   1   4   7        3.97        1.10      3.76 o 
   2   4   7        0.66        0.17      3.75 o 
   3   4   7        1.41        4.01      5.78 o 
   4   4   7        0.39        3.26      4.25 o 
   5   4   7        1.14        1.91      4.23 o 
   6   4   7        0.03        1.28      4.10 o 
   7   4   7        0.03        2.06      4.30 o 
   8   4   7        8.49        7.85      4.54 o 
   9   4   7        7.49        1.84      4.65 o 
  10   4   7        0.11        4.06      4.95 o 
  -5   5   7       12.01        9.00      5.21 o 
  -4   5   7        8.17        9.30      4.99 o 
  -3   5   7        0.83        1.70      9.41 o 
  -2   5   7        0.58        3.31      4.56 o 
  -1   5   7        3.81        4.44      3.21 o 
   0   5   7        7.85       19.44      5.74 o 
   1   5   7        0.05       -5.35      4.66 o 
   2   5   7        8.55       21.56      5.94 o 
   3   5   7       26.07       31.11      6.38 o 
   4   5   7        9.83       12.09      5.96 o 
   5   5   7        4.02        9.95      5.55 o 
 -15   0   8      121.43      129.02     11.22 o 
 -14   0   8      188.69      192.13     12.36 o 
 -13   0   8       38.93       47.94      4.60 o 
 -12   0   8      137.05      169.85      5.94 o 
 -11   0   8      192.28      203.49      6.18 o 
 -10   0   8      245.75      260.68      6.79 o 
  -9   0   8      548.51      527.02     11.83 o 
  -8   0   8      732.35      726.59     14.82 o 
  -7   0   8      457.89      458.51     10.22 o 
  -6   0   8      443.45      413.61      9.29 o 
  -5   0   8      364.44      356.13      8.22 o 
  -4   0   8      331.29      316.44      7.48 o 
  -3   0   8       68.39       73.66      5.25 o 
  -2   0   8        4.79       15.63      7.98 o 
  -1   0   8     1218.00     1232.73     67.93 o 
   0   0   8      455.44      461.89     12.64 o 
   1   0   8       68.78       76.14      9.31 o 
   2   0   8     1139.19     1125.23     26.28 o 
   3   0   8     1306.63     1226.53     28.49 o 
   4   0   8     1245.27     1171.46     27.52 o 
   5   0   8      341.29      358.97     10.86 o 
   6   0   8      240.35      225.22     11.33 o 
   7   0   8      229.45      210.08      9.77 o 
   8   0   8       13.18       23.80      3.59 o 
   9   0   8       17.62       17.63      5.36 o 
  10   0   8      128.92      130.04      7.04 o 
  11   0   8      231.33      206.56      9.26 o 
  12   0   8      166.38      140.07     11.56 o 
  13   0   8      196.68      200.02     14.42 o 
  14   0   8       16.73       16.87      7.15 o 
  15   0   8        2.46        0.29      5.92 o 
 -16   1   8       63.89       71.43      6.31 o 
 -15   1   8       79.56       88.16      6.35 o 
 -14   1   8       97.27       94.83      6.25 o 
 -13   1   8      130.59      127.40      7.52 o 
 -12   1   8       98.94      108.24     12.23 o 
 -11   1   8      194.03      177.48      6.72 o 
 -10   1   8      177.29      173.13      5.61 o 
  -9   1   8       81.68       96.37      4.43 o 
  -8   1   8      341.25      326.10      7.60 o 
  -7   1   8      331.30      331.61      9.05 o 
  -6   1   8      204.50      207.76      5.61 o 
  -5   1   8      341.22      333.46      7.47 o 
  -4   1   8      374.93      347.14      7.63 o 
  -3   1   8      442.95      397.74      8.29 o 
  -2   1   8      244.24      226.91     10.17 o 
  -1   1   8      200.16      204.81     11.33 o 
   0   1   8      350.50      332.91      8.66 o 
   1   1   8      219.45      222.16     13.48 o 
   2   1   8      266.62      282.31     11.02 o 
   3   1   8      529.10      512.53     11.83 o 
   4   1   8      401.60      377.10     12.63 o 
   5   1   8      237.19      220.40      6.85 o 
   6   1   8      255.11      251.82      9.50 o 
   7   1   8       80.41       81.07      4.63 o 
   8   1   8       30.70       34.25      3.38 o 
   9   1   8       82.04       86.05      4.88 o 
  10   1   8      167.24      161.29      8.32 o 
  11   1   8      194.33      183.28      9.07 o 
  12   1   8       95.62      105.12     14.57 o 
  13   1   8       74.52       86.92      7.44 o 
  14   1   8       42.70       49.82      9.34 o 
  15   1   8        8.10        5.66      7.14 o 
 -15   2   8       48.21       51.88      6.90 o 
 -14   2   8       53.96       34.07      6.01 o 
 -13   2   8      154.42      163.84     12.02 o 
 -12   2   8      160.88      147.04     10.91 o 
 -11   2   8      135.55      109.47     19.30 o 
 -10   2   8      115.65      111.24      8.32 o 
  -9   2   8       25.42       22.73      5.90 o 
  -8   2   8        4.14        3.16      2.63 o 
  -7   2   8      165.44      164.79      5.46 o 
  -6   2   8      185.60      203.25      6.04 o 
  -5   2   8      248.48      273.90      7.57 o 
  -4   2   8      614.87      601.44     11.86 o 
  -3   2   8      774.68      743.59     13.90 o 
  -2   2   8      748.71      781.52     17.04 o 
  -1   2   8       38.19       45.87      7.61 o 
   0   2   8      100.14      116.59      9.01 o 
   1   2   8      342.24      364.92      9.73 o 
   2   2   8       52.24       71.51     13.24 o 
   3   2   8       85.29      112.14      7.97 o 
   4   2   8      125.19      135.26      6.21 o 
   5   2   8      172.77      162.49      6.31 o 
   6   2   8      116.01      110.80      5.36 o 
   7   2   8       68.46       70.74      4.71 o 
   8   2   8      124.81      127.09      7.61 o 
   9   2   8      188.64      192.42      9.36 o 
  10   2   8      175.01      175.46      9.22 o 
  11   2   8       91.48       90.92      7.54 o 
  12   2   8       59.23       61.10      6.88 o 
  13   2   8       11.13        7.64      5.52 o 
  14   2   8       40.41       38.18      6.59 o 
 -13   3   8       66.49       59.49      6.82 o 
 -12   3   8      128.33      102.38     10.59 o 
 -11   3   8       96.80       92.72     15.72 o 
 -10   3   8      105.15       90.41      7.18 o 
  -9   3   8      167.73      176.95      8.95 o 
  -8   3   8       13.26       11.52      4.14 o 
  -7   3   8       23.92       15.08      4.43 o 
  -6   3   8      183.03      188.60      9.02 o 
  -5   3   8      261.13      249.72      8.26 o 
  -4   3   8      287.20      254.47     12.66 o 
  -3   3   8      233.89      208.54      6.53 o 
  -2   3   8      188.15      171.66      6.92 o 
  -1   3   8       99.09       99.27      5.65 o 
   0   3   8       52.15       64.56      4.82 o 
   1   3   8      116.11      121.65      5.91 o 
   2   3   8      223.81      215.42      8.17 o 
   3   3   8      185.83      167.69      6.78 o 
   4   3   8      183.18      186.69      7.35 o 
   5   3   8      154.16      137.78      8.35 o 
   6   3   8       30.00       25.79      4.94 o 
   7   3   8       69.71       63.16      6.69 o 
   8   3   8      155.56      133.54      9.94 o 
   9   3   8      104.20       84.38      8.81 o 
  10   3   8       61.51       54.43      6.88 o 
  11   3   8       38.81       37.59      7.67 o 
  12   3   8       44.24       50.88     10.21 o 
 -10   4   8       67.22       69.76      7.45 o 
  -9   4   8       79.53       88.38      7.70 o 
  -8   4   8       71.72       71.93      7.07 o 
  -7   4   8        8.62        9.63      4.70 o 
  -6   4   8       49.47       48.20      6.14 o 
  -5   4   8      132.23      107.34      7.98 o 
  -4   4   8       42.19       15.67      4.84 o 
  -3   4   8       23.67       14.50      3.88 o 
  -2   4   8       13.36        9.30      3.62 o 
  -1   4   8       43.63       40.39      5.72 o 
   0   4   8       28.44       26.91      5.33 o 
   1   4   8       28.17       31.28      5.62 o 
   2   4   8      180.01      151.24      9.06 o 
   3   4   8      179.60      155.71      9.30 o 
   4   4   8      102.68      104.93      8.27 o 
   5   4   8       41.11       41.07      6.30 o 
   6   4   8       11.64       16.92      5.50 o 
   7   4   8       12.93       12.45      5.16 o 
   8   4   8       26.06       11.45      7.94 o 
   9   4   8       24.80       17.39      5.57 o 
  -2   5   8       17.44       18.31      5.80 o 
  -1   5   8       11.56       16.01      4.50 o 
   0   5   8       13.35       13.02      5.46 o 
   1   5   8       33.92       28.04      6.32 o 
 -15   1   9        5.33        7.21      5.11 o 
 -14   1   9       11.88       18.40      8.59 o 
 -13   1   9       53.06       53.08      5.76 o 
 -12   1   9        0.61       -0.26      3.55 o 
 -11   1   9        0.02       -0.14      2.81 o 
 -10   1   9        1.06        5.41      2.52 o 
  -9   1   9       80.54       89.15      4.40 o 
  -8   1   9       13.38       20.72      2.76 o 
  -7   1   9       14.45       16.86      2.46 o 
  -6   1   9       11.84       11.51      2.24 o 
  -5   1   9       28.85       35.90      2.87 o 
  -4   1   9       10.97        8.94      2.16 o 
  -3   1   9      201.73      190.67      6.75 o 
  -2   1   9        0.96        4.72      1.98 o 
  -1   1   9      306.30      323.87      8.82 o 
   0   1   9      232.69      259.11      8.87 o 
   1   1   9       69.54       81.24      4.33 o 
   2   1   9       19.22       28.78      4.67 o 
   3   1   9        1.88        5.77      2.35 o 
   4   1   9        2.43        3.18      2.29 o 
   5   1   9       13.29       11.74      3.39 o 
   6   1   9       47.46       52.72      4.00 o 
   7   1   9        1.60        4.05      2.45 o 
   8   1   9       50.11       42.12      3.92 o 
   9   1   9        1.95        4.95      2.84 o 
  10   1   9        4.24        6.01      3.89 o 
  11   1   9        2.01       -2.47      3.79 o 
  12   1   9        4.46        4.85      4.54 o 
  13   1   9        0.44        0.05      4.16 o 
  14   1   9       60.06       64.82     10.45 o 
 -14   2   9        4.65        2.79      4.93 o 
 -13   2   9        2.14        0.47      4.49 o 
 -12   2   9        6.56       10.19      4.61 o 
 -11   2   9        1.32       -5.44      3.66 o 
 -10   2   9        4.48        5.67      3.95 o 
  -9   2   9        0.43       -0.38      2.81 o 
  -8   2   9       74.00       73.57      4.97 o 
  -7   2   9       15.86       12.37      2.69 o 
  -6   2   9       59.71       53.60      3.70 o 
  -5   2   9        6.94        3.53      2.26 o 
  -4   2   9       17.85       10.91      2.46 o 
  -3   2   9        0.60        1.11      2.14 o 
  -2   2   9        5.86        6.43      2.36 o 
  -1   2   9       17.69       10.87      2.97 o 
   0   2   9        3.23        1.48      2.30 o 
   1   2   9       35.02       38.54      3.80 o 
   2   2   9        8.01        7.65      2.71 o 
   3   2   9        0.53       -1.06      2.20 o 
   4   2   9        9.00       11.44      2.90 o 
   5   2   9       15.24       23.05      3.46 o 
   6   2   9       23.04       18.54      3.34 o 
   7   2   9       38.06       53.52      4.61 o 
   8   2   9       17.02       19.90      4.95 o 
   9   2   9        0.30        4.58      7.68 o 
  10   2   9        0.47        0.07      4.47 o 
  11   2   9        0.74       -2.90      3.80 o 
  12   2   9        0.39       -2.47      4.28 o 
  13   2   9        7.28       10.17      6.14 o 
 -12   3   9        3.11       11.89      5.10 o 
 -11   3   9       13.67        8.44      5.05 o 
 -10   3   9       11.58       15.63      7.14 o 
  -9   3   9       17.99       26.47      6.19 o 
  -8   3   9        2.76        6.24      4.93 o 
  -7   3   9        1.57        1.76      3.82 o 
  -6   3   9       20.75       26.22      4.79 o 
  -5   3   9       12.33       21.52      3.72 o 
  -4   3   9        0.09       -1.51      2.43 o 
  -3   3   9       12.81       13.47      3.29 o 
  -2   3   9        0.23        0.70      2.20 o 
  -1   3   9       22.32       22.26      3.72 o 
   0   3   9        9.56        4.31      3.05 o 
   1   3   9        3.07        7.70      3.10 o 
   2   3   9       54.80       54.16      4.81 o 
   3   3   9       11.77       21.93      3.76 o 
   4   3   9        0.11        3.74      3.16 o 
   5   3   9       10.43        4.14      4.26 o 
   6   3   9        2.78        2.74      6.06 o 
   7   3   9       10.32       18.51      4.98 o 
   8   3   9        7.42        9.07      6.83 o 
   9   3   9       14.28       21.13      6.33 o 
  10   3   9        5.59        8.30      4.97 o 
  11   3   9        0.64       -0.75      4.56 o 
  -8   4   9       30.94       28.76      5.82 o 
  -7   4   9        0.04        2.49      4.57 o 
  -6   4   9        2.88        0.99      4.40 o 
  -5   4   9        2.69        5.37      4.58 o 
  -4   4   9        2.62       -1.18      4.17 o 
  -3   4   9        1.50        7.79      3.61 o 
  -2   4   9        2.71       10.01      3.71 o 
  -1   4   9        5.84        8.52      4.65 o 
   0   4   9        9.45        6.95      4.78 o 
   1   4   9        7.33       17.26      7.32 o 
   2   4   9       11.32       16.74      5.16 o 
   3   4   9       11.24        6.83      4.80 o 
   4   4   9        0.07        1.55      4.49 o 
   5   4   9        2.93       10.20      4.74 o 
   6   4   9        2.73        4.25      4.84 o 
   7   4   9        8.23        2.36      4.62 o 
 -12   0  10       13.50       47.00      8.19 o 
 -11   0  10       82.82      101.63     10.72 o 
 -10   0  10       62.37       71.98      9.09 o 
  -9   0  10       52.74       65.55      8.71 o 
  -8   0  10      256.23      221.88     13.67 o 
  -7   0  10      194.85      162.81     11.67 o 
  -6   0  10       98.94      113.49     10.26 o 
  -5   0  10       45.51       57.00      7.41 o 
  -4   0  10       61.13       63.33      7.49 o 
  -3   0  10      226.57      227.15     12.88 o 
  -2   0  10       20.49       27.49      5.90 o 
  -1   0  10      141.33      233.89     13.13 o 
   0   0  10     1124.83     1132.83     39.92 o 
   1   0  10       76.58      111.28      9.02 o 
   2   0  10       75.68       99.59      8.39 o 
   3   0  10      138.61      153.29      9.89 o 
   4   0  10      217.13      207.04     12.08 o 
   5   0  10      119.84      125.82      9.60 o 
   6   0  10        9.63       27.23      6.07 o 
   7   0  10      215.46      228.21     13.26 o 
   8   0  10       53.47       52.40      7.65 o 
   9   0  10        8.91        9.75      5.53 o 
  10   0  10       11.42       21.62      6.29 o 
  11   0  10       13.99       14.93      6.58 o 
 -12   1  10       55.46       75.56      6.52 o 
 -11   1  10       52.19       66.10      7.55 o 
 -10   1  10      103.70      119.26      6.06 o 
  -9   1  10       59.35       67.25      4.93 o 
  -8   1  10       83.11       94.88      6.48 o 
  -7   1  10      251.45      246.43      6.82 o 
  -6   1  10      105.69      115.13      4.60 o 
  -5   1  10       73.58       84.91      4.11 o 
  -4   1  10      132.75      133.66      4.85 o 
  -3   1  10      107.50      108.54      4.43 o 
  -2   1  10      155.95      157.40      6.41 o 
  -1   1  10      186.78      206.96      6.60 o 
   0   1  10      215.02      216.37      7.33 o 
   1   1  10      171.54      171.21     10.19 o 
   2   1  10       52.59       61.14      4.36 o 
   3   1  10       72.87       77.01      4.80 o 
   4   1  10      101.14      106.41      5.25 o 
   5   1  10       55.84       61.69      4.50 o 
   6   1  10      179.60      199.27      7.19 o 
   7   1  10      196.06      201.33      7.44 o 
   8   1  10       40.62       41.18      4.16 o 
   9   1  10       22.39       28.56      3.91 o 
  10   1  10       17.44       26.40      5.09 o 
  11   1  10       26.02       18.49      4.90 o 
  12   1  10       30.43       28.27      5.66 o 
  13   1  10       38.18       38.43      6.40 o 
 -12   2  10       61.13       65.72      7.68 o 
 -11   2  10       63.37       59.64      6.13 o 
 -10   2  10       71.08       74.34      6.65 o 
  -9   2  10       93.01       81.49      5.61 o 
  -8   2  10       35.26       45.00      4.60 o 
  -7   2  10       48.84       67.97      4.34 o 
  -6   2  10      104.83      121.71      5.19 o 
  -5   2  10      101.05      107.17      4.82 o 
  -4   2  10       95.13      107.04      4.96 o 
  -3   2  10       87.45       98.25      4.86 o 
  -2   2  10      443.01      402.04     10.99 o 
  -1   2  10      178.14      158.73      6.66 o 
   0   2  10        0.86       10.55      7.86 o 
   1   2  10       75.93       67.76      4.95 o 
   2   2  10       43.54       35.35      5.68 o 
   3   2  10       19.35       20.01      3.53 o 
   4   2  10        9.54       13.76      3.43 o 
   5   2  10       76.82       90.99      5.76 o 
   6   2  10      251.69      247.46      9.45 o 
   7   2  10       64.62       70.22     16.06 o 
   8   2  10       64.79       69.88      6.92 o 
   9   2  10       84.84       66.93     14.13 o 
  10   2  10       23.42       25.75      6.01 o 
  11   2  10       23.56       27.94      5.79 o 
 -10   3  10       31.59       22.39      5.69 o 
  -9   3  10       94.55       85.88     11.21 o 
  -8   3  10       67.55       70.63     10.02 o 
  -7   3  10        1.03        5.09      4.09 o 
  -6   3  10       20.21       25.28      5.27 o 
  -5   3  10       45.36       52.19      4.27 o 
  -4   3  10       33.76       41.54      4.02 o 
  -3   3  10       87.20       91.53      6.11 o 
  -2   3  10      103.75      121.58      5.72 o 
  -1   3  10       70.97       69.51      5.45 o 
   0   3  10       36.33       50.86      8.32 o 
   1   3  10       18.20       28.81      4.53 o 
   2   3  10       36.11       42.00      4.55 o 
   3   3  10       21.81       19.60      3.91 o 
   4   3  10       31.56       34.47      4.48 o 
   5   3  10      112.36      113.82      8.41 o 
   6   3  10       23.44       21.28      5.41 o 
   7   3  10        5.62        8.70      4.89 o 
   8   3  10       48.87       54.61      7.09 o 
   9   3  10       26.66       27.80      6.12 o 
  -5   4  10       12.98        8.40     12.59 o 
  -4   4  10       27.20       31.43      5.94 o 
  -3   4  10       33.11       34.71      5.07 o 
  -2   4  10       20.15       29.64      4.70 o 
  -1   4  10       31.81       41.36      5.30 o 
   0   4  10       51.99       45.29      6.59 o 
   1   4  10       24.99       43.52      6.59 o 
   2   4  10       22.47       33.73      6.48 o 
   3   4  10       30.07       32.49      6.14 o 
   4   4  10       66.15       83.27      8.32 o 
 -12   1  11        1.98       -0.76      6.23 o 
 -11   1  11        0.00       -0.63      5.65 o 
 -10   1  11        1.37        7.52      4.46 o 
  -9   1  11        6.63        7.99      4.35 o 
  -8   1  11       16.60       14.81      4.46 o 
  -7   1  11        1.24        2.42      3.76 o 
  -6   1  11        3.02        4.29      3.72 o 
  -5   1  11        7.43       21.95      4.33 o 
  -4   1  11       15.13       21.39      4.46 o 
  -3   1  11       34.46       43.96      5.12 o 
  -2   1  11       68.53       70.01      6.03 o 
  -1   1  11       61.34       61.48      5.60 o 
   0   1  11       35.83       46.03      4.97 o 
   1   1  11        6.21        7.55      3.76 o 
   2   1  11        0.32        5.18      3.39 o 
   3   1  11        0.41        1.35      4.84 o 
   4   1  11       10.16       12.95      4.11 o 
   5   1  11       16.87       18.11      4.30 o 
   6   1  11        1.28        1.62      3.66 o 
   7   1  11       19.31       19.16      4.65 o 
   8   1  11        5.32        5.34      4.14 o 
   9   1  11        2.68        4.51      6.65 o 
  10   1  11        2.02        1.82      6.70 o 
  11   1  11        2.51       -2.13      6.86 o 
 -11   2  11        3.59       10.90      4.93 o 
 -10   2  11        3.65        2.48      3.67 o 
  -9   2  11        6.57        4.79      3.58 o 
  -8   2  11        1.27        0.50      3.09 o 
  -7   2  11        4.97        6.72      2.91 o 
  -6   2  11        6.41       10.04      3.01 o 
  -5   2  11        5.35        8.74      2.90 o 
  -4   2  11       10.11        9.21      2.87 o 
  -3   2  11       24.48       23.81      3.19 o 
  -2   2  11        1.06        0.95      2.50 o 
  -1   2  11        1.74        2.19      2.53 o 
   0   2  11        1.22       -0.13      2.94 o 
   1   2  11        0.46       -0.50      2.96 o 
   2   2  11        1.77        4.34      3.01 o 
   3   2  11        6.12        7.04      3.39 o 
   4   2  11       22.38       22.07      4.69 o 
   5   2  11        6.46        9.40      3.47 o 
   6   2  11        9.95       14.55      3.73 o 
   7   2  11        0.54        2.12      4.29 o 
   8   2  11        6.66        3.89      4.71 o 
   9   2  11        0.27        1.82      4.35 o 
  10   2  11        1.62       -2.38      4.35 o 
  -8   3  11        2.14       -2.49      4.57 o 
  -7   3  11        0.09        0.74      4.44 o 
  -6   3  11        1.38       -2.50      3.56 o 
  -5   3  11        0.02        5.01      3.17 o 
  -4   3  11        1.31       -0.73      2.85 o 
  -3   3  11        0.03       -1.45      2.75 o 
  -2   3  11        1.28        5.52      2.95 o 
  -1   3  11        8.56        5.98      3.23 o 
   0   3  11        4.83        5.44      3.81 o 
   1   3  11        0.05        2.04      3.59 o 
   2   3  11        0.72       -3.56      3.27 o 
   3   3  11       12.14       16.22      4.11 o 
   4   3  11       35.69       29.42      4.71 o 
   5   3  11        0.78        2.95      4.70 o 
   6   3  11        1.92        2.79      4.79 o 
   7   3  11        2.85        3.00      4.77 o 
 -10   0  12        3.75       11.09      6.79 o 
  -9   0  12       12.44       14.47      7.14 o 
  -8   0  12       38.42       29.69      7.78 o 
  -7   0  12       88.71       93.59     10.83 o 
  -6   0  12       28.31       39.70      8.04 o 
  -5   0  12       75.74       80.85      9.88 o 
  -4   0  12      115.47      118.86     10.77 o 
  -3   0  12       31.17       50.72      8.35 o 
  -2   0  12        8.86       34.76      7.40 o 
  -1   0  12        5.09       25.83      6.43 o 
   0   0  12       79.65       85.76      9.72 o 
   1   0  12      128.04      137.61     11.34 o 
   2   0  12      131.26      129.37     11.06 o 
   3   0  12       35.90       57.65      8.55 o 
   4   0  12        9.00       19.89      6.04 o 
   5   0  12       27.83       19.29      6.54 o 
   6   0  12        1.53        3.05      5.91 o 
   7   0  12       10.14        5.71      5.91 o 
   8   0  12       25.11       21.86      7.19 o 
   9   0  12       46.09       49.71      8.81 o 
  10   0  12       46.36       66.52      9.76 o 
 -10   1  12       18.84       26.24      5.73 o 
  -9   1  12       17.78       30.58      5.65 o 
  -8   1  12       25.88       39.80      7.41 o 
  -7   1  12       38.04       39.88      5.95 o 
  -6   1  12       61.20       52.01      6.02 o 
  -5   1  12       61.17       69.49      6.71 o 
  -4   1  12       51.77       65.62      6.46 o 
  -3   1  12       29.32       43.37      5.50 o 
  -2   1  12        9.98       23.62      4.69 o 
  -1   1  12       26.89       26.20      4.82 o 
   0   1  12       50.88       54.28      5.74 o 
   1   1  12       43.70       48.59      5.75 o 
   2   1  12       67.37       66.19      6.24 o 
   3   1  12       59.78       68.34      6.37 o 
   4   1  12       17.27       26.94      5.03 o 
   5   1  12        2.95       10.99      4.19 o 
   6   1  12        9.17       17.42      4.82 o 
   7   1  12       35.82       38.81      5.84 o 
   8   1  12       30.41       30.50      5.48 o 
   9   1  12       26.57       34.10      8.70 o 
  -8   2  12       15.33       22.38      7.63 o 
  -7   2  12       18.01       31.51      5.60 o 
  -6   2  12       41.90       44.47      6.24 o 
  -5   2  12       30.70       42.86      7.81 o 
  -4   2  12       15.75       21.75      5.14 o 
  -3   2  12       19.32       26.41      5.18 o 
  -2   2  12       30.59       41.24      6.73 o 
  -1   2  12       47.61       45.40      6.78 o 
   0   2  12       25.50       41.41      5.85 o 
   1   2  12       19.09       23.61      7.86 o 
   2   2  12       12.25       12.69      3.86 o 
   3   2  12       47.30       56.88      5.22 o 
   4   2  12       28.89       42.94      4.99 o 
   5   2  12        0.74       11.77      3.98 o 
   6   2  12       27.61       32.91      4.86 o 
   7   2  12       35.83       39.24      6.41 o 
  -4   3  12       10.77       10.66      3.73 o 
  -3   3  12       23.25       31.07      4.08 o 
  -2   3  12       35.84       41.35      4.44 o 
  -1   3  12       23.27       21.27      3.80 o 
   0   3  12       20.07       22.45      4.67 o 
   1   3  12       33.36       39.25      5.30 o 
   2   3  12       14.08       14.63      4.59 o 
   3   3  12        4.57        4.25      4.13 o 
  -7   1  13        1.77        5.43      4.44 o 
  -6   1  13       12.64       20.52      5.38 o 
  -5   1  13        4.66       10.30      6.35 o 
  -4   1  13        0.26        3.17      4.31 o 
  -3   1  13       30.57       45.99      6.22 o 
  -2   1  13        0.92        4.84      4.12 o 
  -1   1  13        0.60        3.84      4.31 o 
   0   1  13        0.09        1.29      4.28 o 
   1   1  13       12.61       25.90      5.32 o 
   2   1  13        6.70       25.01      5.25 o 
   3   1  13        7.06        5.10      4.47 o 
   4   1  13        0.44        7.87      4.66 o 
   5   1  13        0.00        0.10      4.39 o 
   6   1  13        2.65        8.14      4.87 o 
  -5   2  13        1.53        2.45      4.67 o 
  -4   2  13        1.97        6.72      4.86 o 
  -3   2  13        4.72        4.79      4.49 o 
  -2   2  13        2.63        2.16      4.52 o 
  -1   2  13        0.15       -1.72      4.79 o 
   0   2  13        0.71        1.47      4.49 o 
   1   2  13        0.67        3.17      4.54 o 
   2   2  13        7.38        2.86      4.85 o 
   3   2  13        0.03        5.08      4.94 o 
   4   2  13       12.43       15.04      5.58 o 
  -4   0  14       68.65       70.71     10.86 o 
  -3   0  14       55.83       62.31     10.07 o 
  -2   0  14        0.28        0.57      6.46 o 
  -1   0  14        8.24       10.80      7.35 o 
   0   0  14        4.67       -0.63      5.65 o 
   1   0  14        0.52        1.37      6.17 o 
   2   0  14       18.83       24.41      8.27 o 
  -1   1  14        5.36        1.32      4.40 o 
   0   1  14        8.62       11.82      4.98 o 
                                                 
